# Supplementary material for: The gut microbiome of farmed Arctic char (Salvelinus alpinus) is shaped by feeding stage and nutrient presence
Source: FEMS Microbes. 2024 Apr 23;5:xtae011. doi: 10.1093/femsmc/xtae011 (PMC11092275; doi:10.1093/femsmc/xtae011)
Supplement: xtae011_Supplemental_Files [file xtae011_supplemental_files.zip › Supplemental_Table_S1.xlsx]

## Sheet: Sheet1
Supplemental Table S1: Average amino acid identity (AAI) comparison of Mycoplasma sp. (top), Brevinema sp. (middle) and the unclassified Ruminococcaceae (bottom) to members of the respective or closely related genera
Mycoplasma AAI
	GCA_000420225.1_ASM42022v1_genomic	GCF_000008365.1_ASM836v1_genomic	GCF_000383515.1_ASM38351v1_genomic	GCF_000622165.1_ASM62216v1_genomic	GCF_000828855.1_ASM82885v1_genomic	GCF_003253435.1_ASM325343v1_genomic	GCF_016924775.1_ASM1692477v1_genomic	GCF_900476125.1_50861_F01_genomic	Mycoplasma_sp
GCA_000420225.1_ASM42022v1_genomic	100	47.0849	52.039	49.7085	46.8328	45.7587	46.0408	46.1019	52.068
GCF_000008365.1_ASM836v1_genomic	47.0849	100	46.7289	48.9839	47.2878	46.196	46.0432	45.9853	47.6529
GCF_000383515.1_ASM38351v1_genomic	52.039	46.7289	100	52.1154	46.5808	45.395	46.256	46.125	46.5036
GCF_000622165.1_ASM62216v1_genomic	49.7085	48.9839	52.1154	100	48.1423	47.6492	47.9548	47.9382	48.9316
GCF_000828855.1_ASM82885v1_genomic	46.8328	47.2878	46.5808	48.1423	100	70.0481	52.2589	72.2552	46.2214
GCF_003253435.1_ASM325343v1_genomic	45.7587	46.196	45.395	47.6492	70.0481	100	51.4912	73.0234	46.0538
GCF_016924775.1_ASM1692477v1_genomic	46.0408	46.0432	46.256	47.9548	52.2589	51.4912	100	51.1692	45.4957
GCF_900476125.1_50861_F01_genomic	46.1019	45.9853	46.125	47.9382	72.2552	73.0234	51.1692	100	45.853
Mycoplasma_sp	52.068	47.6529	46.5036	48.9316	46.2214	46.0538	45.4957	45.853	100
Brevinema AAI
	Brevinema_sp	GCF_000413035.1_Trep_medi_ATCC_700293_V1_genomic	GCF_000768055.1_ASM76805v1_genomic	GCF_002916695.1_ASM291669v1_genomic	GCF_014201775.1_ASM1420177v1_genomic	GCF_014205885.1_ASM1420588v1_genomic	GCF_900112165.1_IMG-taxon_2597490362_annotated_assembly_genomic	GCF_900156105.1_IMG-taxon_2706795025_annotated_assembly_genomic
Brevinema_sp	100	35.2908	34.2405	35.0225	36.1002	36.032	54.6246	34.9738
GCF_000413035.1_Trep_medi_ATCC_700293_V1_genomic	35.2908	100	37.1028	40.5311	38.712	38.4922	35.7955	40.2038
GCF_000768055.1_ASM76805v1_genomic	34.2405	37.1028	100	38.5139	35.6551	35.2391	34.9732	38.5684
GCF_002916695.1_ASM291669v1_genomic	35.0225	40.5311	38.5139	100	37.4113	37.7837	35.7373	81.5551
GCF_014201775.1_ASM1420177v1_genomic	36.1002	38.712	35.6551	37.4113	100	89.1072	35.9125	37.33
GCF_014205885.1_ASM1420588v1_genomic	36.032	38.4922	35.2391	37.7837	89.1072	100	35.8505	37.7542
GCF_900112165.1_IMG-taxon_2597490362_annotated_assembly_genomic	54.6246	35.7955	34.9732	35.7373	35.9125	35.8505	100	35.2235
GCF_900156105.1_IMG-taxon_2706795025_annotated_assembly_genomic	34.9738	40.2038	38.5684	81.5551	37.33	37.7542	35.2235	100
Ruminococcaceae AAI
	GCF_003020045.1_ASM302004v1_genomic	GCF_004340125.1_ASM434012v1_genomic	GCF_900103835.1_IMG-taxon_2667527408_annotated_assembly_genomic	GCF_900104615.1_PRJEB16353_genomic	GCF_900148495.1_PRJEB16359_genomic	GCF_902363605.1_MGYG-HGUT-00131_genomic	Ruminococcaceae_sp
GCF_003020045.1_ASM302004v1_genomic	100	48.0099	48.4446	47.5717	46.0804	47.1424	43.917
GCF_004340125.1_ASM434012v1_genomic	48.0099	100	51.8673	54.0299	51.786	54.2747	45.9694
GCF_900103835.1_IMG-taxon_2667527408_annotated_assembly_genomic	48.4446	51.8673	100	51.4244	49.0267	51.227	46.8703
GCF_900104615.1_PRJEB16353_genomic	47.5717	54.0299	51.4244	100	52.2772	53.361	46.4047
GCF_900148495.1_PRJEB16359_genomic	46.0804	51.786	49.0267	52.2772	100	50.6885	45.7534
GCF_902363605.1_MGYG-HGUT-00131_genomic	47.1424	54.2747	51.227	53.361	50.6885	100	45.9568
Ruminococcaceae_sp	43.917	45.9694	46.8703	46.4047	45.7534	45.9568	100
