# Supplementary material for: The gut microbiome of farmed Arctic char (Salvelinus alpinus) is shaped by feeding stage and nutrient presence
Source: FEMS Microbes. 2024 Apr 23;5:xtae011. doi: 10.1093/femsmc/xtae011 (PMC11092275; doi:10.1093/femsmc/xtae011)
Supplement: xtae011_Supplemental_Files [file xtae011_supplemental_files.zip › Supplemental_Table_S2.xlsx]

## Sheet: All_gene_list
Supplemental Table S2: List of KEGG Orthology groups for AC_BRV01, AC_MYC01 and AC_RUM01.
# organism1(AC_BRV01)
c_000000198545_1	K02902	K02902 RP-L28, MRPL28, rpmB; large subunit ribosomal protein L28
c_000000198545_2
c_000000198545_3	K00773	K00773 tgt; queuine tRNA-ribosyltransferase [EC:2.4.2.29]
c_000000198545_4
c_000000198545_5
c_000000198545_6	K03152	K03152 thiJ; protein deglycase [EC:3.5.1.124]
c_000000198545_7
c_000000198545_8
c_000000198545_9	K02003	K02003 ABC.CD.A; putative ABC transport system ATP-binding protein
c_000000198545_10
c_000000198545_11	K07114	K07114 yfbK; Ca-activated chloride channel homolog
c_000000198545_12
c_000000198545_13
c_000000198545_14	K01778	K01778 dapF; diaminopimelate epimerase [EC:5.1.1.7]
c_000000198545_15	K02970	K02970 RP-S21, MRPS21, rpsU; small subunit ribosomal protein S21
c_000000198545_16	K02503	K02503 HINT1, hinT, hit; histidine triad (HIT) family protein
c_000000198545_17
c_000000198545_18
c_000000198545_19	K03527	K03527 ispH, lytB; 4-hydroxy-3-methylbut-2-en-1-yl diphosphate reductase [EC:1.17.7.4]
c_000000198545_20	K01493	K01493 comEB; dCMP deaminase [EC:3.5.4.12]
c_000000198545_21
c_000000198545_22
c_000000198545_23
c_000000198545_24	K18682	K18682 rny; ribonucrease Y [EC:3.1.-.-]
c_000000198545_25
c_000000198545_26
c_000000198545_27
c_000000198545_28	K03555	K03555 mutS; DNA mismatch repair protein MutS
c_000000198545_29
c_000000191256_1	K12942	K12942 abgT; aminobenzoyl-glutamate transport protein
c_000000191256_2	K01258	K01258 pepT; tripeptide aminopeptidase [EC:3.4.11.4]
c_000000191256_3
c_000000191256_4	K11065	K11065 tpx; thioredoxin-dependent peroxiredoxin [EC:1.11.1.24]
c_000000191256_5
c_000000191256_6	K03499	K03499 trkA, ktrA, ktrC; trk/ktr system potassium uptake protein
c_000000191256_7	K00946	K00946 thiL; thiamine-monophosphate kinase [EC:2.7.4.16]
c_000000191256_8
c_000000191256_9
c_000000191256_10	K01887	K01887 RARS, argS; arginyl-tRNA synthetase [EC:6.1.1.19]
c_000000191256_11	K04762	K04762 hslR; ribosome-associated heat shock protein Hsp15
c_000000191256_12
c_000000191256_13
c_000000191256_14	K02804	K02804 nagE; N-acetylglucosamine PTS system EIICBA or EIICB component [EC:2.7.1.193]
c_000000191256_15
c_000000191256_16	K02804	K02804 nagE; N-acetylglucosamine PTS system EIICBA or EIICB component [EC:2.7.1.193]
c_000000191256_17
c_000000191256_18	K01689	K01689 ENO, eno; enolase [EC:4.2.1.11]
c_000000191256_19
c_000000191256_20
c_000000191256_21
c_000000191256_22	K00943	K00943 tmk, DTYMK; dTMP kinase [EC:2.7.4.9]
c_000000191256_23
c_000000191256_24	K16898	K16898 addA; ATP-dependent helicase/nuclease subunit A [EC:5.6.2.4 3.1.-.-]
c_000000191256_25	K09770	K09770 K09770; uncharacterized protein
c_000000191256_26	K03550	K03550 ruvA; holliday junction DNA helicase RuvA [EC:5.6.2.4]
c_000000191256_27	K08483	K08483 ptsI; phosphoenolpyruvate-protein phosphotransferase (PTS system enzyme I) [EC:2.7.3.9]
c_000000191256_28	K03558	K03558 cvpA; membrane protein required for colicin V production
c_000000191256_29	K12340	K12340 tolC, bepC, cyaE, raxC, sapF, rsaF, hasF; outer membrane protein
c_000000191256_30	K01878	K01878 glyQ; glycyl-tRNA synthetase alpha chain [EC:6.1.1.14]
c_000000191256_31	K07566	K07566 tsaC, rimN, SUA5, YRDC; L-threonylcarbamoyladenylate synthase [EC:2.7.7.87]
c_000000191256_32
c_000000191256_33
c_000000191256_34
c_000000191256_35
c_000000191256_36	K03743	K03743 pncC; nicotinamide-nucleotide amidase [EC:3.5.1.42]
c_000000191256_37	K01810	K01810 GPI, pgi; glucose-6-phosphate isomerase [EC:5.3.1.9]
c_000000191256_38
c_000000191256_39
c_000000191256_40	K07456	K07456 mutS2; DNA mismatch repair protein MutS2
c_000000191256_41
c_000000191256_42	K03406	K03406 mcp; methyl-accepting chemotaxis protein
c_000000191256_43	K03406	K03406 mcp; methyl-accepting chemotaxis protein
c_000000191256_44	K00975	K00975 glgC; glucose-1-phosphate adenylyltransferase [EC:2.7.7.27]
c_000000191256_45	K01752	K01752 E4.3.1.17, sdaA, sdaB, tdcG; L-serine dehydratase [EC:4.3.1.17]
c_000000191256_46
c_000000191256_47
c_000000191256_48
c_000000191256_49
c_000000191256_50
c_000000191256_51
c_000000191256_52	K07442	K07442 TRM61, GCD14; tRNA (adenine57-N1/adenine58-N1)-methyltransferase catalytic subunit [EC:2.1.1.219 2.1.1.220]
c_000000191256_53	K03601	K03601 xseA; exodeoxyribonuclease VII large subunit [EC:3.1.11.6]
c_000000191256_54	K02909	K02909 RP-L31, rpmE; large subunit ribosomal protein L31
c_000000191256_55
c_000000191256_56
c_000000191256_57
c_000000191256_58
c_000000191256_59
c_000000191256_60
c_000000191256_61
c_000000191256_62	K03413	K03413 cheY; two-component system, chemotaxis family, chemotaxis protein CheY
c_000000191256_63	K03409	K03409 cheX; chemotaxis protein CheX
c_000000191256_64	K03408	K03408 cheW; purine-binding chemotaxis protein CheW
c_000000191256_65	K03407	K03407 cheA; two-component system, chemotaxis family, sensor kinase CheA [EC:2.7.13.3]
c_000000191256_66	K03412	K03412 cheB; two-component system, chemotaxis family, protein-glutamate methylesterase/glutaminase [EC:3.1.1.61 3.5.1.44]
c_000000191256_67	K00575	K00575 cheR; chemotaxis protein methyltransferase CheR [EC:2.1.1.80]
c_000000191256_68
c_000000191256_69	K01835	K01835 pgm; phosphoglucomutase [EC:5.4.2.2]
c_000000191256_70
c_000000191256_71
c_000000191256_72
c_000000191256_73
c_000000191256_74	K09765	K09765 queH; epoxyqueuosine reductase [EC:1.17.99.6]
c_000000191256_75	K08974	K08974 K08974; putative membrane protein
c_000000191256_76	K05540	K05540 dusB; tRNA-dihydrouridine synthase B [EC:1.-.-.-]
c_000000191256_77
c_000000191256_78	K01409	K01409 OSGEP, KAE1, QRI7; N6-L-threonylcarbamoyladenine synthase [EC:2.3.1.234]
c_000000191256_79
c_000000191256_80	K03074	K03074 secF; preprotein translocase subunit SecF
c_000000191256_81	K03072	K03072 secD; preprotein translocase subunit SecD
c_000000191256_82	K03210	K03210 yajC; preprotein translocase subunit YajC
c_000000191256_83
c_000000191256_84
c_000000191256_85
c_000000191256_86
c_000000191256_87
c_000000191256_88
c_000000191256_89
c_000000191256_90
c_000000191256_91
c_000000191256_92
c_000000191256_93	K07317	K07317 K07317; adenine-specific DNA-methyltransferase [EC:2.1.1.72]
c_000000191256_94
c_000000191256_95
c_000000191256_96
c_000000191256_97
c_000000191256_98
c_000000191256_99
c_000000191256_100
c_000000191256_101
c_000000191256_102	K03587	K03587 ftsI; cell division protein FtsI (penicillin-binding protein 3) [EC:3.4.16.4]
c_000000191256_103	K12733	K12733 PPIL1; peptidyl-prolyl cis-trans isomerase-like 1 [EC:5.2.1.8]
c_000000191256_104	K01962	K01962 accA; acetyl-CoA carboxylase carboxyl transferase subunit alpha [EC:6.4.1.2 2.1.3.15]
c_000000191256_105	K00895	K00895 pfp, PFP; diphosphate-dependent phosphofructokinase [EC:2.7.1.90]
c_000000191256_106
c_000000191256_107
c_000000191256_108
c_000000191256_109
c_000000191256_110	K03702	K03702 uvrB; excinuclease ABC subunit B
c_000000191256_111	K03406	K03406 mcp; methyl-accepting chemotaxis protein
c_000000191256_112	K06894	K06894 yfhM; alpha-2-macroglobulin
c_000000191256_113	K07030	K07030 fakA; fatty acid kinase [EC:2.7.2.18]
c_000000191256_114
c_000000191256_115	K02761	K02761 celB, chbC; cellobiose PTS system EIIC component
c_000000191256_116	K02760	K02760 celA, chbB; cellobiose PTS system EIIB component [EC:2.7.1.196 2.7.1.205]
c_000000191256_117	K01223	K01223 E3.2.1.86B, bglA; 6-phospho-beta-glucosidase [EC:3.2.1.86]
c_000000191256_118	K09963	K09963 K09963; uncharacterized protein
c_000000191256_119	K02759	K02759 celC, chbA; cellobiose PTS system EIIA component [EC:2.7.1.196 2.7.1.205]
c_000000191256_120
c_000000191256_121	K00091	K00091 E1.1.1.219; dihydroflavonol-4-reductase [EC:1.1.1.219]
c_000000191256_122
c_000000191256_123	K12343	K12343 SRD5A1; 3-oxo-5-alpha-steroid 4-dehydrogenase 1 [EC:1.3.1.22]
c_000000191256_124
c_000000191256_125	K03070	K03070 secA; preprotein translocase subunit SecA [EC:7.4.2.8]
c_000000191256_126
c_000000191256_127
c_000000191256_128	K03317	K03317 TC.CNT; concentrative nucleoside transporter, CNT family
c_000000191256_129	K00876	K00876 udk, UCK; uridine kinase [EC:2.7.1.48]
c_000000191256_130
c_000000191256_131	K04773	K04773 sppA; protease IV [EC:3.4.21.-]
c_000000191256_132
c_000000191256_133
c_000000191256_134	K11720	K11720 lptG; lipopolysaccharide export system permease protein
c_000000191256_135
c_000000191256_136	K07462	K07462 recJ; single-stranded-DNA-specific exonuclease [EC:3.1.-.-]
c_000000191256_137
c_000000191256_138	K01265	K01265 map; methionyl aminopeptidase [EC:3.4.11.18]
c_000000191256_139
c_000000191256_140	K22292	K22292 mupP; N-acetyl-D-muramate 6-phosphate phosphatase [EC:3.1.3.105]
c_000000191256_141
c_000000191256_142
c_000000191256_143	K02124	K02124 ATPVK, ntpK, atpK; V/A-type H+/Na+-transporting ATPase subunit K
c_000000191256_144	K02122	K02122 ATPVF, ntpF, atpF; V/A-type H+/Na+-transporting ATPase subunit F
c_000000191256_145
c_000000191256_146	K02117	K02117 ATPVA, ntpA, atpA; V/A-type H+/Na+-transporting ATPase subunit A [EC:7.1.2.2 7.2.2.1]
c_000000191256_147	K02118	K02118 ATPVB, ntpB, atpB; V/A-type H+/Na+-transporting ATPase subunit B
c_000000191256_148	K02120	K02120 ATPVD, ntpD, atpD; V/A-type H+/Na+-transporting ATPase subunit D
c_000000191256_149
c_000000191256_150
c_000000191256_151	K02119	K02119 ATPVC, ntpC, atpC; V/A-type H+/Na+-transporting ATPase subunit C
c_000000191256_152	K02123	K02123 ATPVI, ntpI, atpI; V/A-type H+/Na+-transporting ATPase subunit I
c_000000191256_153	K06949	K06949 rsgA, engC; ribosome biogenesis GTPase / thiamine phosphate phosphatase [EC:3.6.1.- 3.1.3.100]
c_000000191256_154
c_000000191256_155	K01069	K01069 gloB, gloC, HAGH; hydroxyacylglutathione hydrolase [EC:3.1.2.6]
c_000000191256_156
c_000000191256_157	K19302	K19302 bcrC; undecaprenyl-diphosphatase [EC:3.6.1.27]
c_000000191256_158	K07107	K07107 ybgC; acyl-CoA thioester hydrolase [EC:3.1.2.-]
c_000000191256_159
c_000000191256_160
c_000000191256_161	K07460	K07460 yraN; putative endonuclease
c_000000191256_162
c_000000191256_163	K03696	K03696 clpC; ATP-dependent Clp protease ATP-binding subunit ClpC
c_000000191256_164
c_000000191256_165
c_000000191256_166	K01867	K01867 WARS, trpS; tryptophanyl-tRNA synthetase [EC:6.1.1.2]
c_000000191256_167	K06941	K06941 rlmN; 23S rRNA (adenine2503-C2)-methyltransferase [EC:2.1.1.192]
c_000000191256_168
c_000000191256_169
c_000000191256_170	K04066	K04066 priA; primosomal protein N' (replication factor Y) (superfamily II helicase) [EC:5.6.2.4]
c_000000191256_171	K21929	K21929 udg; uracil-DNA glycosylase [EC:3.2.2.27]
c_000000191256_172	K02428
c_000000191256_173
c_000000191256_174
c_000000191256_175
c_000000191256_176	K02035	K02035 ABC.PE.S; peptide/nickel transport system substrate-binding protein
c_000000191256_177
c_000000191256_178	K03406	K03406 mcp; methyl-accepting chemotaxis protein
c_000000191256_179	K03811	K03811 pnuC; nicotinamide mononucleotide transporter
c_000000191256_180	K00941	K00941 thiD; hydroxymethylpyrimidine/phosphomethylpyrimidine kinase [EC:2.7.1.49 2.7.4.7]
c_000000191256_181	K00878	K00878 thiM; hydroxyethylthiazole kinase [EC:2.7.1.50]
c_000000191256_182	K00788	K00788 thiE; thiamine-phosphate pyrophosphorylase [EC:2.5.1.3]
c_000000191256_183
c_000000191256_184
c_000000191256_185	K09516	K09516 RETSAT; all-trans-retinol 13,14-reductase [EC:1.3.99.23]
c_000000191256_186
c_000000191256_187	K03778	K03778 ldhA; D-lactate dehydrogenase [EC:1.1.1.28]
c_000000191256_188	K01784	K01784 galE, GALE; UDP-glucose 4-epimerase [EC:5.1.3.2]
c_000000191256_189	K00384	K00384 trxB, TRR; thioredoxin reductase (NADPH) [EC:1.8.1.9]
c_000000191256_190	K00558	K00558 DNMT1, dcm; DNA (cytosine-5)-methyltransferase 1 [EC:2.1.1.37]
c_000000191256_191
c_000000191256_192
c_000000191256_193
c_000000191256_194
c_000000191256_195	K01951	K01951 guaA, GMPS; GMP synthase (glutamine-hydrolysing) [EC:6.3.5.2]
c_000000191256_196	K00088	K00088 IMPDH, guaB; IMP dehydrogenase [EC:1.1.1.205]
c_000000191256_197
c_000000191256_198	K07137	K07137 K07137; uncharacterized protein
c_000000191256_199
c_000000191256_200
c_000000191256_201	K06901	K06901 pbuG, azgA, ghxP, ghxQ, adeQ; adenine/guanine/hypoxanthine permease
c_000000191256_202	K03816	K03816 xpt; xanthine phosphoribosyltransferase [EC:2.4.2.22]
c_000000191256_203
c_000000191256_204	K06901	K06901 pbuG, azgA, ghxP, ghxQ, adeQ; adenine/guanine/hypoxanthine permease
c_000000191256_205
c_000000191256_206	K14155	K14155 patB, malY; cysteine-S-conjugate beta-lyase [EC:4.4.1.13]
c_000000191256_207
c_000000191256_208	K02990	K02990 RP-S6, MRPS6, rpsF; small subunit ribosomal protein S6
c_000000191256_209	K03111	K03111 ssb; single-strand DNA-binding protein
c_000000191256_210	K02963	K02963 RP-S18, MRPS18, rpsR; small subunit ribosomal protein S18
c_000000191256_211
c_000000191256_212	K02939	K02939 RP-L9, MRPL9, rplI; large subunit ribosomal protein L9
c_000000191256_213	K02314	K02314 dnaB; replicative DNA helicase [EC:5.6.2.3]
c_000000191256_214	K02066	K02066 mlaE, linK; phospholipid/cholesterol/gamma-HCH transport system permease protein
c_000000191256_215	K02065	K02065 mlaF, linL, mkl; phospholipid/cholesterol/gamma-HCH transport system ATP-binding protein
c_000000191256_216	K02067	K02067 mlaD, linM; phospholipid/cholesterol/gamma-HCH transport system substrate-binding protein
c_000000191256_217	K13017	K13017 wbpE, wlbC; UDP-2-acetamido-2-deoxy-ribo-hexuluronate aminotransferase [EC:2.6.1.98]
c_000000191256_218	K03699	K03699 tlyC; magnesium and cobalt exporter, CNNM family
c_000000191256_219	K03699	K03699 tlyC; magnesium and cobalt exporter, CNNM family
c_000000191256_220	K03215	K03215 rumA; 23S rRNA (uracil1939-C5)-methyltransferase [EC:2.1.1.190]
c_000000191256_221	K14155	K14155 patB, malY; cysteine-S-conjugate beta-lyase [EC:4.4.1.13]
c_000000191256_222	K02761	K02761 celB, chbC; cellobiose PTS system EIIC component
c_000000191256_223	K03628	K03628 rho; transcription termination factor Rho
c_000000191256_224	K16052	K16052 ynaI, mscMJ; MscS family membrane protein
c_000000191256_225	K00974	K00974 cca; tRNA nucleotidyltransferase (CCA-adding enzyme) [EC:2.7.7.72 3.1.3.- 3.1.4.-]
c_000000191256_226
c_000000191256_227
c_000000191256_228
c_000000191256_229
c_000000191256_230	K02517	K02517 lpxL, htrB; Kdo2-lipid IVA lauroyltransferase/acyltransferase [EC:2.3.1.241 2.3.1.-]
c_000000191256_231	K04078	K04078 groES, HSPE1; chaperonin GroES
c_000000191256_232	K07042	K07042 ybeY, yqfG; probable rRNA maturation factor
c_000000191256_233
c_000000191256_234	K07736	K07736 carD; CarD family transcriptional regulator, regulator of rRNA transcription
c_000000191256_235
c_000000191256_236
c_000000191256_237	K02033	K02033 ABC.PE.P; peptide/nickel transport system permease protein
c_000000191256_238	K02034	K02034 ABC.PE.P1; peptide/nickel transport system permease protein
c_000000191256_239	K02031	K02031 ddpD; peptide/nickel transport system ATP-binding protein
c_000000191256_240
c_000000191256_241
c_000000191256_242	K04562	K04562 flhG, fleN; flagellar biosynthesis protein FlhG
c_000000191256_243	K02404	K02404 flhF; flagellar biosynthesis protein FlhF
c_000000191256_244	K02400	K02400 flhA; flagellar biosynthesis protein FlhA
c_000000191256_245	K02401	K02401 flhB; flagellar biosynthesis protein FlhB
c_000000191256_246	K02421	K02421 fliR; flagellar biosynthesis protein FliR
c_000000191256_247	K02420	K02420 fliQ; flagellar biosynthesis protein FliQ
c_000000191256_248	K02419	K02419 fliP; flagellar biosynthesis protein FliP
c_000000191256_249
c_000000191256_250
c_000000191256_251	K06158	K06158 ABCF3; ATP-binding cassette, subfamily F, member 3
c_000000191256_252	K09022	K09022 ridA, tdcF, RIDA; 2-iminobutanoate/2-iminopropanoate deaminase [EC:3.5.99.10]
c_000000191256_253	K01258	K01258 pepT; tripeptide aminopeptidase [EC:3.4.11.4]
c_000000191256_254	K04564	K04564 SOD2; superoxide dismutase, Fe-Mn family [EC:1.15.1.1]
c_000000191256_255
c_000000191256_256	K03523	K03523 bioY; biotin transport system substrate-specific component
c_000000191256_257
c_000000191256_258	K03734	K03734 apbE; FAD:protein FMN transferase [EC:2.7.1.180]
c_000000191256_259	K03614	K03614 rnfD; H+/Na+-translocating ferredoxin:NAD+ oxidoreductase subunit D [EC:7.1.1.11 7.2.1.2]
c_000000191256_260	K03612	K03612 rnfG; H+/Na+-translocating ferredoxin:NAD+ oxidoreductase subunit G
c_000000191256_261	K03613	K03613 rnfE; H+/Na+-translocating ferredoxin:NAD+ oxidoreductase subunit E
c_000000191256_262	K03617	K03617 rnfA; H+/Na+-translocating ferredoxin:NAD+ oxidoreductase subunit A
c_000000191256_263
c_000000191256_264	K03616	K03616 rnfB; H+/Na+-translocating ferredoxin:NAD+ oxidoreductase subunit B [EC:7.1.1.11 7.2.1.2]
c_000000191256_265	K00571	K00571 E2.1.1.72; site-specific DNA-methyltransferase (adenine-specific) [EC:2.1.1.72]
c_000000191256_266	K03671	K03671 trxA; thioredoxin 1
c_000000191256_267	K00208	K00208 fabI; enoyl-[acyl-carrier protein] reductase I [EC:1.3.1.9 1.3.1.10]
c_000000191256_268	K03561	K03561 exbB; biopolymer transport protein ExbB
c_000000191256_269
c_000000191256_270	K00850	K00850 pfkA, PFK; 6-phosphofructokinase 1 [EC:2.7.1.11]
c_000000191256_271
c_000000191256_272	K01628	K01628 fucA; L-fuculose-phosphate aldolase [EC:4.1.2.17]
c_000000191256_273	K00848	K00848 rhaB; rhamnulokinase [EC:2.7.1.5]
c_000000191256_274	K01818	K01818 fucI; L-fucose/D-arabinose isomerase [EC:5.3.1.25 5.3.1.3]
c_000000191256_275
c_000000191256_276	K01206	K01206 FUCA; alpha-L-fucosidase [EC:3.2.1.51]
c_000000191256_277
c_000000191256_278	K02794	K02794 manX; mannose PTS system EIIAB component [EC:2.7.1.191]
c_000000191256_279	K02795	K02795 manY; mannose PTS system EIIC component
c_000000191256_280	K02796	K02796 manZ; mannose PTS system EIID component
c_000000191256_281
c_000000191256_282
c_000000191256_283	K03310	K03310 TC.AGCS; alanine or glycine:cation symporter, AGCS family
c_000000191256_284	K02039	K02039 phoU; phosphate transport system protein
c_000000191256_285
c_000000191256_286
c_000000142814_1
c_000000142814_2	K02422	K02422 fliS; flagellar secretion chaperone FliS
c_000000142814_3	K22024	K22024 pdxA2; 4-phospho-D-threonate 3-dehydrogenase / 4-phospho-D-erythronate 3-dehydrogenase [EC:1.1.1.408 1.1.1.409]
c_000000142814_4
c_000000142814_5
c_000000142814_6	K09749	K09749 K09749; uncharacterized protein
c_000000142814_7	K03092	K03092 rpoN; RNA polymerase sigma-54 factor
c_000000142814_8
c_000000142814_9
c_000000142814_10	K01262	K01262 pepP; Xaa-Pro aminopeptidase [EC:3.4.11.9]
c_000000142814_11
c_000000142814_12
c_000000142814_13	K02356	K02356 efp; elongation factor P
c_000000142814_14
c_000000142814_15
c_000000142814_16
c_000000142814_17
c_000000142814_18	K01711	K01711 gmd, GMDS; GDPmannose 4,6-dehydratase [EC:4.2.1.47]
c_000000142814_19	K00721	K00721 DPM1; dolichol-phosphate mannosyltransferase [EC:2.4.1.83]
c_000000142814_20
c_000000142814_21	K02377	K02377 TSTA3, fcl; GDP-L-fucose synthase [EC:1.1.1.271]
c_000000142814_22	K01625	K01625 eda; 2-dehydro-3-deoxyphosphogluconate aldolase / (4S)-4-hydroxy-2-oxoglutarate aldolase [EC:4.1.2.14 4.1.3.42]
c_000000142814_23	K00874	K00874 kdgK; 2-dehydro-3-deoxygluconokinase [EC:2.7.1.45]
c_000000142814_24
c_000000142814_25
c_000000142814_26
c_000000142814_27
c_000000142814_28
c_000000142814_29
c_000000142814_30
c_000000142814_31
c_000000142814_32	K11069	K11069 potD; spermidine/putrescine transport system substrate-binding protein
c_000000142814_33
c_000000142814_34
c_000000142814_35	K03820	K03820 lnt; apolipoprotein N-acyltransferase [EC:2.3.1.269]
c_000000142814_36
c_000000142814_37	K23060	K23060 artR, artM; arginine/lysine/histidine transport system ATP-binding protein [EC:7.4.2.1]
c_000000142814_38	K17077	K17077 artQ; arginine/lysine/histidine transport system permease protein
c_000000142814_39
c_000000142814_40	K11069	K11069 potD; spermidine/putrescine transport system substrate-binding protein
c_000000142814_41	K11070	K11070 potC; spermidine/putrescine transport system permease protein
c_000000142814_42	K11071	K11071 potB; spermidine/putrescine transport system permease protein
c_000000142814_43	K11072	K11072 potA; spermidine/putrescine transport system ATP-binding protein [EC:7.6.2.11]
c_000000142814_44
c_000000142814_45
c_000000142814_46
c_000000142814_47
c_000000142814_48	K03462	K03462 NAMPT; nicotinamide phosphoribosyltransferase [EC:2.4.2.12]
c_000000142814_49
c_000000142814_50
c_000000142814_51	K09690	K09690 wzm, rfbA; lipopolysaccharide transport system permease protein
c_000000142814_52	K16149	K16149 K16149; 1,4-alpha-glucan branching enzyme [EC:2.4.1.18]
c_000000142814_53
c_000000142814_54
c_000000142814_55	K01808	K01808 rpiB; ribose 5-phosphate isomerase B [EC:5.3.1.6]
c_000000142814_56
c_000000142814_57	K02407	K02407 fliD; flagellar hook-associated protein 2
c_000000142814_58
c_000000142814_59	K09748	K09748 rimP; ribosome maturation factor RimP
c_000000142814_60	K02600	K02600 nusA; transcription termination/antitermination protein NusA
c_000000142814_61
c_000000115707_1
c_000000115707_2
c_000000115707_3
c_000000115707_4
c_000000115707_5	K10938	K10938 acfC; accessory colonization factor AcfC
c_000000115707_6	K01892	K01892 HARS, hisS; histidyl-tRNA synthetase [EC:6.1.1.21]
c_000000115707_7
c_000000115707_8
c_000000115707_9
c_000000115707_10
c_000000115707_11	K03177	K03177 truB, PUS4, TRUB1; tRNA pseudouridine55 synthase [EC:5.4.99.25]
c_000000115707_12
c_000000115707_13
c_000000115707_14	K00128	K00128 ALDH; aldehyde dehydrogenase (NAD+) [EC:1.2.1.3]
c_000000115707_15
c_000000115707_16
c_000000115707_17	K02413	K02413 fliJ; flagellar protein FliJ
c_000000115707_18
c_000000115707_19
c_000000115707_20
c_000000115707_21
c_000000115707_22
c_000000115707_23
c_000000115707_24	K11746	K11746 kefF; glutathione-regulated potassium-efflux system ancillary protein KefF
c_000000115707_25	K01840	K01840 manB; phosphomannomutase [EC:5.4.2.8]
c_000000115707_26
c_000000115707_27
c_000000115707_28
c_000000115707_29	K03526	K03526 gcpE, ispG; (E)-4-hydroxy-3-methylbut-2-enyl-diphosphate synthase [EC:1.17.7.1 1.17.7.3]
c_000000115707_30	K01814	K01814 hisA; phosphoribosylformimino-5-aminoimidazole carboxamide ribotide isomerase [EC:5.3.1.16]
c_000000115707_31	K06925	K06925 tsaE; tRNA threonylcarbamoyladenosine biosynthesis protein TsaE
c_000000115707_32
c_000000115707_33	K01243	K01243 mtnN, mtn, pfs; adenosylhomocysteine nucleosidase [EC:3.2.2.9]
c_000000115707_34
c_000000115707_35	K18707	K18707 mtaB; threonylcarbamoyladenosine tRNA methylthiotransferase MtaB [EC:2.8.4.5]
c_000000115707_36	K01662	K01662 dxs; 1-deoxy-D-xylulose-5-phosphate synthase [EC:2.2.1.7]
c_000000115707_37	K03798	K03798 ftsH, hflB; cell division protease FtsH [EC:3.4.24.-]
c_000000115707_38	K00760	K00760 hprT, hpt, HPRT1; hypoxanthine phosphoribosyltransferase [EC:2.4.2.8]
c_000000115707_39	K04075	K04075 tilS, mesJ; tRNA(Ile)-lysidine synthase [EC:6.3.4.19]
c_000000115707_40
c_000000115707_41
c_000000115707_42	K02392	K02392 flgG; flagellar basal-body rod protein FlgG
c_000000115707_43
c_000000115707_44	K04763	K04763 xerD; integrase/recombinase XerD
c_000000115707_45	K02391	K02391 flgF; flagellar basal-body rod protein FlgF
c_000000115707_46
c_000000115707_47	K09808	K09808 lolC_E; lipoprotein-releasing system permease protein
c_000000115707_48	K02003	K02003 ABC.CD.A; putative ABC transport system ATP-binding protein
c_000000115707_49	K00919	K00919 ispE; 4-diphosphocytidyl-2-C-methyl-D-erythritol kinase [EC:2.7.1.148]
c_000000115707_50	K06412	K06412 spoVG; stage V sporulation protein G
c_000000115707_51	K00948	K00948 PRPS, prsA; ribose-phosphate pyrophosphokinase [EC:2.7.6.1]
c_000000115707_52	K04517	K04517 tyrA2; prephenate dehydrogenase [EC:1.3.1.12]
c_000000115707_53
c_000000115707_54	K03588	K03588 ftsW, spoVE; cell division protein FtsW
c_000000115707_55
c_000000115707_56	K18430	K18430 legI, neuB2; N,N'-diacetyllegionaminate synthase [EC:2.5.1.101]
c_000000115707_57	K00058	K00058 serA, PHGDH; D-3-phosphoglycerate dehydrogenase / 2-oxoglutarate reductase [EC:1.1.1.95 1.1.1.399]
c_000000115707_58	K18672	K18672 dacA; diadenylate cyclase [EC:2.7.7.85]
c_000000115707_59
c_000000115707_60	K00566	K00566 mnmA, trmU; tRNA-uridine 2-sulfurtransferase [EC:2.8.1.13]
c_000000115707_61	K03075	K03075 secG; preprotein translocase subunit SecG
c_000000115707_62
c_000000115707_63	K00703	K00703 glgA; starch synthase [EC:2.4.1.21]
c_000000115707_64	K01921	K01921 ddl; D-alanine-D-alanine ligase [EC:6.3.2.4]
c_000000115707_65	K03589	K03589 ftsQ; cell division protein FtsQ
c_000000115707_66	K03590	K03590 ftsA; cell division protein FtsA
c_000000115707_67	K03531	K03531 ftsZ; cell division protein FtsZ
c_000000115707_68
c_000000115707_69	K01159	K01159 ruvC; crossover junction endodeoxyribonuclease RuvC [EC:3.1.21.10]
c_000000115707_70	K04771	K04771 degP, htrA; serine protease Do [EC:3.4.21.107]
c_000000115707_71
c_000000115707_72	K04032	K04032 eutT; ethanolamine utilization cobalamin adenosyltransferase [EC:2.5.1.154]
c_000000115707_73	K03650	K03650 mnmE, trmE, MSS1; tRNA modification GTPase [EC:3.6.-.-]
c_000000115707_74
c_000000115707_75	K03217	K03217 yidC, spoIIIJ, OXA1, ccfA; YidC/Oxa1 family membrane protein insertase
c_000000115707_76	K00790	K00790 murA; UDP-N-acetylglucosamine 1-carboxyvinyltransferase [EC:2.5.1.7]
c_000000115707_77
c_000000115707_78
c_000000115707_79
c_000000115707_80	K07240	K07240 chrA; chromate transporter
c_000000115707_81	K01883	K01883 CARS, cysS; cysteinyl-tRNA synthetase [EC:6.1.1.16]
c_000000115707_82	K02016	K02016 ABC.FEV.S; iron complex transport system substrate-binding protein
c_000000115707_83	K01625	K01625 eda; 2-dehydro-3-deoxyphosphogluconate aldolase / (4S)-4-hydroxy-2-oxoglutarate aldolase [EC:4.1.2.14 4.1.3.42]
c_000000115707_84	K03664	K03664 smpB; SsrA-binding protein
c_000000115707_85	K09817	K09817 znuC; zinc transport system ATP-binding protein [EC:7.2.2.20]
c_000000115707_86	K09131	K09131 K09131; uncharacterized protein
c_000000115707_87	K02221	K02221 yggT; YggT family protein
c_000000115707_88	K06997	K06997 yggS, PROSC; PLP dependent protein
c_000000115707_89
c_000000115707_90
c_000000115707_91
c_000000115707_92
c_000000115707_93	K02945	K02945 RP-S1, rpsA; small subunit ribosomal protein S1
c_000000115707_94
c_000000115707_95
c_000000115707_96	K00812	K00812 aspB; aspartate aminotransferase [EC:2.6.1.1]
c_000000115707_97
c_000000115707_98	K00259	K00259 ald; alanine dehydrogenase [EC:1.4.1.1]
c_000000115707_99
c_000000115707_100	K00721	K00721 DPM1; dolichol-phosphate mannosyltransferase [EC:2.4.1.83]
c_000000115707_101
c_000000115707_102	K00099	K00099 dxr; 1-deoxy-D-xylulose-5-phosphate reductoisomerase [EC:1.1.1.267]
c_000000115707_103	K01491	K01491 folD; methylenetetrahydrofolate dehydrogenase (NADP+) / methenyltetrahydrofolate cyclohydrolase [EC:1.5.1.5 3.5.4.9]
c_000000115707_104
c_000000115707_105	K07301	K07301 yrbG; cation:H+ antiporter
c_000000115707_106	K09816	K09816 znuB; zinc transport system permease protein
c_000000115707_107	K03928	K03928 yvaK; carboxylesterase [EC:3.1.1.1]
c_000000115707_108	K07056	K07056 rsmI; 16S rRNA (cytidine1402-2'-O)-methyltransferase [EC:2.1.1.198]
c_000000115707_109
c_000000115707_110	K02416	K02416 fliM; flagellar motor switch protein FliM
c_000000115707_111	K02415	K02415 fliL; flagellar protein FliL
c_000000115707_112	K01069	K01069 gloB, gloC, HAGH; hydroxyacylglutathione hydrolase [EC:3.1.2.6]
c_000000115707_113
c_000000115707_114
c_000000115707_115	K08602	K08602 pepF, pepB; oligoendopeptidase F [EC:3.4.24.-]
c_000000115707_116
c_000000115707_117
c_000000115707_118	K01873	K01873 VARS, valS; valyl-tRNA synthetase [EC:6.1.1.9]
c_000000115707_119	K00558	K00558 DNMT1, dcm; DNA (cytosine-5)-methyltransferase 1 [EC:2.1.1.37]
c_000000115707_120
c_000000115707_121
c_000000115707_122	K02761	K02761 celB, chbC; cellobiose PTS system EIIC component
c_000000115707_123
c_000000115707_124	K09797	K09797 K09797; uncharacterized protein
c_000000115707_125
c_000000115707_126
c_000000115707_127	K00945	K00945 cmk; CMP/dCMP kinase [EC:2.7.4.25]
c_000000115707_128
c_000000115707_129	K09710	K09710 ybeB; ribosome-associated protein
c_000000115707_130
c_000000115707_131
c_000000115707_132	K03553	K03553 recA; recombination protein RecA
c_000000115707_133	K00620	K00620 argJ; glutamate N-acetyltransferase / amino-acid N-acetyltransferase [EC:2.3.1.35 2.3.1.1]
c_000000115707_134
c_000000115707_135
c_000000115707_136	K01875	K01875 SARS, serS; seryl-tRNA synthetase [EC:6.1.1.11]
c_000000115707_137
c_000000115707_138
c_000000115707_139	K01258	K01258 pepT; tripeptide aminopeptidase [EC:3.4.11.4]
c_000000115707_140
c_000000115707_141	K01534	K01534 zntA; Zn2+/Cd2+-exporting ATPase [EC:7.2.2.12 7.2.2.21]
c_000000115707_142	K07568	K07568 queA; S-adenosylmethionine:tRNA ribosyltransferase-isomerase [EC:2.4.99.17]
c_000000115707_143
c_000000115707_144
c_000000115707_145	K03088	K03088 rpoE; RNA polymerase sigma-70 factor, ECF subfamily
c_000000115707_146
c_000000115707_147	K02120	K02120 ATPVD, ntpD, atpD; V/A-type H+/Na+-transporting ATPase subunit D
c_000000115707_148	K02118	K02118 ATPVB, ntpB, atpB; V/A-type H+/Na+-transporting ATPase subunit B
c_000000115707_149	K02117	K02117 ATPVA, ntpA, atpA; V/A-type H+/Na+-transporting ATPase subunit A [EC:7.1.2.2 7.2.2.1]
c_000000115707_150	K02122	K02122 ATPVF, ntpF, atpF; V/A-type H+/Na+-transporting ATPase subunit F
c_000000115707_151	K02119	K02119 ATPVC, ntpC, atpC; V/A-type H+/Na+-transporting ATPase subunit C
c_000000115707_152	K02121	K02121 ATPVE, ntpE, atpE; V/A-type H+/Na+-transporting ATPase subunit E
c_000000115707_153	K02124	K02124 ATPVK, ntpK, atpK; V/A-type H+/Na+-transporting ATPase subunit K
c_000000115707_154	K02123	K02123 ATPVI, ntpI, atpI; V/A-type H+/Na+-transporting ATPase subunit I
c_000000115707_155
c_000000115707_156
c_000000115707_157
c_000000115707_158
c_000000115707_159	K03563	K03563 csrA; carbon storage regulator
c_000000115707_160	K13626	K13626 fliW; flagellar assembly factor FliW
c_000000115707_161	K02397	K02397 flgL; flagellar hook-associated protein 3 FlgL
c_000000115707_162	K02396	K02396 flgK; flagellar hook-associated protein 1
c_000000115707_163
c_000000115707_164	K02897	K02897 RP-L25, rplY; large subunit ribosomal protein L25
c_000000115707_165	K01056	K01056 PTH1, PTRH1, pth, spoVC; peptidyl-tRNA hydrolase, PTH1 family [EC:3.1.1.29]
c_000000115707_166
c_000000115707_167	K07461	K07461 K07461; putative endonuclease
c_000000115707_168
c_000000115707_169	K02417	K02417 fliN; flagellar motor switch protein FliN
c_000000115707_170	K03629	K03629 recF; DNA replication and repair protein RecF
c_000000115707_171	K11754	K11754 folC; dihydrofolate synthase / folylpolyglutamate synthase [EC:6.3.2.12 6.3.2.17]
c_000000115707_172	K03653	K03653 K03653; N-glycosylase/DNA lyase [EC:3.2.2.- 4.2.99.18]
c_000000115707_173	K03429	K03429 ugtP; processive 1,2-diacylglycerol beta-glucosyltransferase [EC:2.4.1.315]
c_000000115707_174
c_000000115707_175	K11249	K11249 eamB; cysteine/O-acetylserine efflux protein
c_000000115707_176	K02357	K02357 tsf, TSFM; elongation factor Ts
c_000000115707_177	K02967	K02967 RP-S2, MRPS2, rpsB; small subunit ribosomal protein S2
c_000000115707_178	K02013	K02013 ABC.FEV.A; iron complex transport system ATP-binding protein [EC:7.2.2.-]
c_000000115707_179
c_000000115707_180
c_000000115707_181
c_000000115707_182	K02493	K02493 hemK, prmC, HEMK; release factor glutamine methyltransferase [EC:2.1.1.297]
c_000000115707_183	K00858	K00858 ppnK, NADK; NAD+ kinase [EC:2.7.1.23]
c_000000115707_184	K03631	K03631 recN; DNA repair protein RecN (Recombination protein N)
c_000000115707_185
c_000000115707_186	K02335	K02335 polA; DNA polymerase I [EC:2.7.7.7]
c_000000115707_187
c_000000115707_188	K01924	K01924 murC; UDP-N-acetylmuramate--alanine ligase [EC:6.3.2.8]
c_000000115707_189
c_000000115707_190
c_000000115707_191
c_000000115707_192	K04485	K04485 radA, sms; DNA repair protein RadA/Sms
c_000000115707_193	K02520	K02520 infC, MTIF3; translation initiation factor IF-3
c_000000115707_194	K02916	K02916 RP-L35, MRPL35, rpmI; large subunit ribosomal protein L35
c_000000115707_195	K02887	K02887 RP-L20, MRPL20, rplT; large subunit ribosomal protein L20
c_000000115707_196
c_000000115707_197	K01023	K01023 assT; arylsulfate sulfotransferase [EC:2.8.2.22]
c_000000115707_198	K01937	K01937 pyrG, CTPS; CTP synthase [EC:6.3.4.2]
c_000000115707_199
c_000000115707_200
c_000000115707_201
c_000000115707_202
c_000000115707_203
c_000000115707_204	K04567	K04567 KARS, lysS; lysyl-tRNA synthetase, class II [EC:6.1.1.6]
c_000000115707_205
c_000000115707_206
c_000000115707_207	K01889	K01889 FARSA, pheS; phenylalanyl-tRNA synthetase alpha chain [EC:6.1.1.20]
c_000000115707_208	K01890	K01890 FARSB, pheT; phenylalanyl-tRNA synthetase beta chain [EC:6.1.1.20]
c_000000015273_1
c_000000015273_2	K02879	K02879 RP-L17, MRPL17, rplQ; large subunit ribosomal protein L17
c_000000015273_3	K03040	K03040 rpoA; DNA-directed RNA polymerase subunit alpha [EC:2.7.7.6]
c_000000015273_4	K02948	K02948 RP-S11, MRPS11, rpsK; small subunit ribosomal protein S11
c_000000015273_5	K02952	K02952 RP-S13, rpsM; small subunit ribosomal protein S13
c_000000015273_6	K02919	K02919 RP-L36, MRPL36, rpmJ; large subunit ribosomal protein L36
c_000000015273_7	K02518	K02518 infA; translation initiation factor IF-1
c_000000015273_8	K00939	K00939 adk, AK; adenylate kinase [EC:2.7.4.3]
c_000000015273_9	K03076	K03076 secY; preprotein translocase subunit SecY
c_000000015273_10	K02876	K02876 RP-L15, MRPL15, rplO; large subunit ribosomal protein L15
c_000000015273_11	K02988	K02988 RP-S5, MRPS5, rpsE; small subunit ribosomal protein S5
c_000000015273_12	K02881	K02881 RP-L18, MRPL18, rplR; large subunit ribosomal protein L18
c_000000015273_13	K02933	K02933 RP-L6, MRPL6, rplF; large subunit ribosomal protein L6
c_000000015273_14	K02994	K02994 RP-S8, rpsH; small subunit ribosomal protein S8
c_000000015273_15	K02954	K02954 RP-S14, MRPS14, rpsN; small subunit ribosomal protein S14
c_000000015273_16	K02931	K02931 RP-L5, MRPL5, rplE; large subunit ribosomal protein L5
c_000000015273_17	K02895	K02895 RP-L24, MRPL24, rplX; large subunit ribosomal protein L24
c_000000015273_18	K02874	K02874 RP-L14, MRPL14, rplN; large subunit ribosomal protein L14
c_000000015273_19	K02961	K02961 RP-S17, MRPS17, rpsQ; small subunit ribosomal protein S17
c_000000015273_20	K02904	K02904 RP-L29, rpmC; large subunit ribosomal protein L29
c_000000015273_21	K02878	K02878 RP-L16, MRPL16, rplP; large subunit ribosomal protein L16
c_000000015273_22	K02982	K02982 RP-S3, rpsC; small subunit ribosomal protein S3
c_000000015273_23	K02890	K02890 RP-L22, MRPL22, rplV; large subunit ribosomal protein L22
c_000000015273_24	K02965	K02965 RP-S19, rpsS; small subunit ribosomal protein S19
c_000000015273_25	K02886	K02886 RP-L2, MRPL2, rplB; large subunit ribosomal protein L2
c_000000015273_26	K02892	K02892 RP-L23, MRPL23, rplW; large subunit ribosomal protein L23
c_000000015273_27	K02926	K02926 RP-L4, MRPL4, rplD; large subunit ribosomal protein L4
c_000000015273_28	K02906	K02906 RP-L3, MRPL3, rplC; large subunit ribosomal protein L3
c_000000015273_29	K02946	K02946 RP-S10, MRPS10, rpsJ; small subunit ribosomal protein S10
c_000000015273_30	K02358	K02358 tuf, TUFM; elongation factor Tu
c_000000015273_31	K02355	K02355 fusA, GFM, EFG; elongation factor G
c_000000015273_32	K02992	K02992 RP-S7, MRPS7, rpsG; small subunit ribosomal protein S7
c_000000015273_33	K02950	K02950 RP-S12, MRPS12, rpsL; small subunit ribosomal protein S12
c_000000015273_34
c_000000015273_35
c_000000015273_36	K03046	K03046 rpoC; DNA-directed RNA polymerase subunit beta' [EC:2.7.7.6]
c_000000015273_37	K03043	K03043 rpoB; DNA-directed RNA polymerase subunit beta [EC:2.7.7.6]
c_000000015273_38	K02935	K02935 RP-L7, MRPL12, rplL; large subunit ribosomal protein L7/L12
c_000000015273_39	K02864	K02864 RP-L10, MRPL10, rplJ; large subunit ribosomal protein L10
c_000000015273_40	K02863	K02863 RP-L1, MRPL1, rplA; large subunit ribosomal protein L1
c_000000015273_41	K02867	K02867 RP-L11, MRPL11, rplK; large subunit ribosomal protein L11
c_000000015273_42	K02601	K02601 nusG; transcription termination/antitermination protein NusG
c_000000015273_43	K03073	K03073 secE; preprotein translocase subunit SecE
c_000000015273_44	K02913	K02913 RP-L33, MRPL33, rpmG; large subunit ribosomal protein L33
c_000000015273_45
c_000000015273_46	K01934	K01934 MTHFS; 5-formyltetrahydrofolate cyclo-ligase [EC:6.3.3.2]
c_000000015273_47
c_000000015273_48
c_000000015273_49	K03592	K03592 pmbA; PmbA protein
c_000000015273_50
c_000000015273_51
c_000000015273_52
c_000000131997_1
c_000000131997_2
c_000000131997_3
c_000000131997_4	K02389	K02389 flgD; flagellar basal-body rod modification protein FlgD
c_000000131997_5	K02390	K02390 flgE; flagellar hook protein FlgE
c_000000131997_6	K02385	K02385 flbD; flagellar protein FlbD
c_000000131997_7	K02556	K02556 motA; chemotaxis protein MotA
c_000000131997_8	K02557	K02557 motB; chemotaxis protein MotB
c_000000131997_9	K00384	K00384 trxB, TRR; thioredoxin reductase (NADPH) [EC:1.8.1.9]
c_000000131997_10
c_000000131997_11
c_000000131997_12
c_000000131997_13
c_000000131997_14
c_000000131997_15	K01874	K01874 MARS, metG; methionyl-tRNA synthetase [EC:6.1.1.10]
c_000000131997_16	K00925	K00925 ackA; acetate kinase [EC:2.7.2.1]
c_000000131997_17	K03218	K03218 rlmB; 23S rRNA (guanosine2251-2'-O)-methyltransferase [EC:2.1.1.185]
c_000000131997_18	K11749	K11749 rseP; regulator of sigma E protease [EC:3.4.24.-]
c_000000131997_19	K09516	K09516 RETSAT; all-trans-retinol 13,14-reductase [EC:1.3.99.23]
c_000000131997_20
c_000000131997_21
c_000000131997_22
c_000000131997_23	K02784	K02784 ptsH; phosphocarrier protein HPr
c_000000131997_24	K05808	K05808 yhbH; putative sigma-54 modulation protein
c_000000131997_25	K02405	K02405 fliA, whiG; RNA polymerase sigma factor FliA
c_000000131997_26
c_000000131997_27	K02015	K02015 ABC.FEV.P; iron complex transport system permease protein
c_000000131997_28	K03568	K03568 tldD; TldD protein
c_000000131997_29	K06168	K06168 miaB; tRNA-2-methylthio-N6-dimethylallyladenosine synthase [EC:2.8.4.3]
c_000000131997_30
c_000000131997_31
c_000000131997_32	K07114	K07114 yfbK; Ca-activated chloride channel homolog
c_000000131997_33
c_000000131997_34	K07150	K07150 K07150; uncharacterized protein
c_000000131997_35
c_000000131997_36	K09769	K09769 ymdB; 2',3'-cyclic-nucleotide 2'-phosphodiesterase [EC:3.1.4.16]
c_000000131997_37
c_000000131997_38	K03593	K03593 mrp, NUBPL; ATP-binding protein involved in chromosome partitioning
c_000000131997_39	K02914	K02914 RP-L34, MRPL34, rpmH; large subunit ribosomal protein L34
c_000000131997_40
c_000000131997_41	K00981	K00981 E2.7.7.41, CDS1, CDS2, cdsA; phosphatidate cytidylyltransferase [EC:2.7.7.41]
c_000000131997_42	K00806	K00806 uppS; undecaprenyl diphosphate synthase [EC:2.5.1.31]
c_000000131997_43	K02838	K02838 frr, MRRF, RRF; ribosome recycling factor
c_000000131997_44	K03086	K03086 rpoD; RNA polymerase primary sigma factor
c_000000131997_45	K00997	K00997 acpS; holo-[acyl-carrier protein] synthase [EC:2.7.8.7]
c_000000131997_46	K01091	K01091 gph; phosphoglycolate phosphatase [EC:3.1.3.18]
c_000000131997_47
c_000000131997_48
c_000000131997_49	K03465	K03465 thyX, thy1; thymidylate synthase (FAD) [EC:2.1.1.148]
c_000000131997_50	K07478	K07478 ycaJ; putative ATPase
c_000000131997_51
c_000000131997_52
c_000000131997_53
c_000000131997_54	K00688	K00688 PYG, glgP; glycogen phosphorylase [EC:2.4.1.1]
c_000000131997_55
c_000000131997_56
c_000000131997_57
c_000000131997_58	K07277	K07277 SAM50, TOB55, bamA; outer membrane protein insertion porin family
c_000000131997_59
c_000000131997_60	K02406	K02406 fliC, hag; flagellin
c_000000131997_61	K02395	K02395 flgJ; peptidoglycan hydrolase FlgJ
c_000000131997_62
c_000000131997_63
c_000000131997_64
c_000000131997_65
c_000000131997_66
c_000000131997_67
c_000000131997_68	K03615	K03615 rnfC; H+/Na+-translocating ferredoxin:NAD+ oxidoreductase subunit C [EC:7.1.1.11 7.2.1.2]
c_000000131997_69
c_000000131997_70
c_000000131997_71	K00350	K00350 nqrE; Na+-transporting NADH:ubiquinone oxidoreductase subunit E [EC:7.2.1.1]
c_000000131997_72	K03924	K03924 moxR; MoxR-like ATPase [EC:3.6.3.-]
c_000000131997_73	K01023	K01023 assT; arylsulfate sulfotransferase [EC:2.8.2.22]
c_000000131997_74	K02217	K02217 ftnA, ftn; ferritin [EC:1.16.3.2]
c_000000131997_75
c_000000131997_76	K00700	K00700 GBE1, glgB; 1,4-alpha-glucan branching enzyme [EC:2.4.1.18]
c_000000131997_77
c_000000131997_78
c_000000131997_79
c_000000131997_80	K00859	K00859 coaE; dephospho-CoA kinase [EC:2.7.1.24]
c_000000131997_81	K06381	K06381 spoIID; stage II sporulation protein D
c_000000131997_82	K03101	K03101 lspA; signal peptidase II [EC:3.4.23.36]
c_000000131997_83	K01870	K01870 IARS, ileS; isoleucyl-tRNA synthetase [EC:6.1.1.5]
c_000000131997_84	K02406	K02406 fliC, hag; flagellin
c_000000131997_85	K02406	K02406 fliC, hag; flagellin
c_000000131997_86	K03655	K03655 recG; ATP-dependent DNA helicase RecG [EC:5.6.2.4]
c_000000131997_87	K02499	K02499 yabN; tetrapyrrole methylase family protein / MazG family protein
c_000000131997_88
c_000000131997_89
c_000000131997_90	K01776	K01776 murI; glutamate racemase [EC:5.1.1.3]
c_000000131997_91
c_000000131997_92	K02777	K02777 crr; sugar PTS system EIIA component [EC:2.7.1.-]
c_000000131997_93	K02564	K02564 nagB, GNPDA; glucosamine-6-phosphate deaminase [EC:3.5.99.6]
c_000000131997_94	K01443	K01443 nagA, AMDHD2; N-acetylglucosamine-6-phosphate deacetylase [EC:3.5.1.25]
c_000000131997_95	K08483	K08483 ptsI; phosphoenolpyruvate-protein phosphotransferase (PTS system enzyme I) [EC:2.7.3.9]
c_000000131997_96	K02784	K02784 ptsH; phosphocarrier protein HPr
c_000000131997_97
c_000000131997_98	K02779	K02779 ptsG; glucose PTS system EIICB or EIICBA component [EC:2.7.1.199]
c_000000131997_99
c_000000131997_100	K01897	K01897 ACSL, fadD; long-chain acyl-CoA synthetase [EC:6.2.1.3]
c_000000131997_101	K01809	K01809 manA, MPI; mannose-6-phosphate isomerase [EC:5.3.1.8]
c_000000131997_102	K07090	K07090 K07090; uncharacterized protein
c_000000131997_103
c_000000131997_104	K03303	K03303 lctP; lactate permease
c_000000131997_105
c_000000131997_106
c_000000131997_107	K07146	K07146 K07146; UPF0176 protein
c_000000131997_108
c_000000131997_109	K20534	K20534 gtrB; polyisoprenyl-phosphate glycosyltransferase [EC:2.4.-.-]
c_000000131997_110
c_000000131997_111	K03307	K03307 TC.SSS; solute:Na+ symporter, SSS family
c_000000131997_112
c_000000131997_113	K03892	K03892 arsR; ArsR family transcriptional regulator, arsenate/arsenite/antimonite-responsive transcriptional repressor
c_000000131997_114	K07089	K07089 K07089; uncharacterized protein
c_000000131997_115
c_000000131997_116
c_000000131997_117	K03475	K03475 ulaA, sgaT; ascorbate PTS system EIIC component
c_000000131997_118	K02822	K02822 ulaB, sgaB; ascorbate PTS system EIIB component [EC:2.7.1.194]
c_000000131997_119
c_000000131997_120
c_000000131997_121	K00705	K00705 malQ; 4-alpha-glucanotransferase [EC:2.4.1.25]
c_000000131997_122
c_000000131997_123	K01770	K01770 ispF; 2-C-methyl-D-erythritol 2,4-cyclodiphosphate synthase [EC:4.6.1.12]
c_000000131997_124	K03100	K03100 lepB; signal peptidase I [EC:3.4.21.89]
c_000000131997_125	K02470	K02470 gyrB; DNA gyrase subunit B [EC:5.6.2.2]
c_000000131997_126
c_000000131997_127
c_000000131997_128	K12573	K12573 rnr, vacB; ribonuclease R [EC:3.1.13.1]
c_000000131997_129	K13292	K13292 lgt, umpA; phosphatidylglycerol---prolipoprotein diacylglyceryl transferase [EC:2.5.1.145]
c_000000131997_130	K03572	K03572 mutL; DNA mismatch repair protein MutL
c_000000131997_131
c_000000131997_132
c_000000131997_133	K01775	K01775 alr; alanine racemase [EC:5.1.1.1]
c_000000131997_134	K00354	K00354 E1.6.99.1; NADPH2 dehydrogenase [EC:1.6.99.1]
c_000000131997_135
c_000000131997_136
c_000000131997_137
c_000000131997_138	K02387	K02387 flgB; flagellar basal-body rod protein FlgB
c_000000131997_139	K02388	K02388 flgC; flagellar basal-body rod protein FlgC
c_000000131997_140	K03790	K03790 rimJ; [ribosomal protein S5]-alanine N-acetyltransferase [EC:2.3.1.267]
c_000000131997_141	K02408	K02408 fliE; flagellar hook-basal body complex protein FliE
c_000000131997_142	K02409	K02409 fliF; flagellar M-ring protein FliF
c_000000131997_143	K02410	K02410 fliG; flagellar motor switch protein FliG
c_000000131997_144	K02411	K02411 fliH; flagellar assembly protein FliH
c_000000131997_145	K02412	K02412 fliI; flagellum-specific ATP synthase [EC:7.4.2.8]
c_000000131997_146	K06167	K06167 phnP; phosphoribosyl 1,2-cyclic phosphate phosphodiesterase [EC:3.1.4.55]
c_000000131997_147	K01929	K01929 murF; UDP-N-acetylmuramoyl-tripeptide--D-alanyl-D-alanine ligase [EC:6.3.2.10]
c_000000131997_148
c_000000131997_149
c_000000131997_150
c_000000131997_151
c_000000131997_152	K04487	K04487 iscS, NFS1; cysteine desulfurase [EC:2.8.1.7]
c_000000131997_153	K15633	K15633 gpmI; 2,3-bisphosphoglycerate-independent phosphoglycerate mutase [EC:5.4.2.12]
c_000000131997_154
c_000000131997_155
c_000000131997_156
c_000000131997_157	K03569	K03569 mreB; rod shape-determining protein MreB and related proteins
c_000000131997_158	K03570	K03570 mreC; rod shape-determining protein MreC
c_000000131997_159	K03571	K03571 mreD; rod shape-determining protein MreD
c_000000131997_160	K01869	K01869 LARS, leuS; leucyl-tRNA synthetase [EC:6.1.1.4]
c_000000131997_161
c_000000159813_1
c_000000159813_2	K03737	K03737 por, nifJ; pyruvate-ferredoxin/flavodoxin oxidoreductase [EC:1.2.7.1 1.2.7.-]
c_000000159813_3	K06187	K06187 recR; recombination protein RecR
c_000000159813_4
c_000000159813_5	K02343	K02343 dnaX; DNA polymerase III subunit gamma/tau [EC:2.7.7.7]
c_000000159813_6
c_000000159813_7
c_000000159813_8	K01768	K01768 E4.6.1.1; adenylate cyclase [EC:4.6.1.1]
c_000000159813_9
c_000000159813_10
c_000000159813_11	K03308	K03308 TC.NSS; neurotransmitter:Na+ symporter, NSS family
c_000000159813_12
c_000000159813_13	K01939	K01939 purA, ADSS; adenylosuccinate synthase [EC:6.3.4.4]
c_000000159813_14	K01756	K01756 purB, ADSL; adenylosuccinate lyase [EC:4.3.2.2]
c_000000159813_15
c_000000159813_16	K04794	K04794 PTH2, PTRH2; peptidyl-tRNA hydrolase, PTH2 family [EC:3.1.1.29]
c_000000159813_17	K02770	K02770 fruA; fructose PTS system EIIBC or EIIC component [EC:2.7.1.202]
c_000000159813_18	K00882	K00882 fruK; 1-phosphofructokinase [EC:2.7.1.56]
c_000000159813_19	K06861	K06861 lptB; lipopolysaccharide export system ATP-binding protein [EC:7.5.2.5]
c_000000159813_20	K01963	K01963 accD; acetyl-CoA carboxylase carboxyl transferase subunit beta [EC:6.4.1.2 2.1.3.15]
c_000000159813_21	K03797	K03797 E3.4.21.102, prc, ctpA; carboxyl-terminal processing protease [EC:3.4.21.102]
c_000000159813_22	K05810	K05810 LACC1, yfiH; purine-nucleoside/S-methyl-5'-thioadenosine phosphorylase / adenosine deaminase [EC:2.4.2.1 2.4.2.28 3.5.4.4]
c_000000159813_23
c_000000159813_24	K00963	K00963 UGP2, galU, galF; UTP--glucose-1-phosphate uridylyltransferase [EC:2.7.7.9]
c_000000159813_25	K02836	K02836 prfB; peptide chain release factor 2
c_000000159813_26
c_000000159813_27	K09698	K09698 gltX; nondiscriminating glutamyl-tRNA synthetase [EC:6.1.1.24]
c_000000159813_28	K20534	K20534 gtrB; polyisoprenyl-phosphate glycosyltransferase [EC:2.4.-.-]
c_000000159813_29
c_000000159813_30	K01619	K01619 deoC, DERA; deoxyribose-phosphate aldolase [EC:4.1.2.4]
c_000000159813_31	K23059	K23059 artP, artI; arginine/lysine/histidine transporter system substrate-binding protein
c_000000159813_32	K02770	K02770 fruA; fructose PTS system EIIBC or EIIC component [EC:2.7.1.202]
c_000000159813_33	K02012	K02012 afuA, fbpA; iron(III) transport system substrate-binding protein
c_000000159813_34	K02011	K02011 afuB, fbpB; iron(III) transport system permease protein
c_000000159813_35	K02010	K02010 afuC, fbpC; iron(III) transport system ATP-binding protein [EC:7.2.2.7]
c_000000159813_36
c_000000159813_37
c_000000159813_38
c_000000159813_39	K01439	K01439 dapE; succinyl-diaminopimelate desuccinylase [EC:3.5.1.18]
c_000000159813_40
c_000000159813_41
c_000000159813_42
c_000000159813_43
c_000000159813_44
c_000000159813_45	K02433	K02433 gatA, QRSL1; aspartyl-tRNA(Asn)/glutamyl-tRNA(Gln) amidotransferase subunit A [EC:6.3.5.6 6.3.5.7]
c_000000159813_46
c_000000159813_47
c_000000159813_48
c_000000159813_49
c_000000159813_50
c_000000159813_51
c_000000159813_52	K11041	K11041 eta; exfoliative toxin A/B
c_000000159813_53	K06956	K06956 K06956; uncharacterized protein
c_000000159813_54
c_000000159813_55	K19286	K19286 nfrA2; FMN reductase [NAD(P)H] [EC:1.5.1.39]
c_000000159813_56
c_000000159813_57
c_000000159813_58	K09014	K09014 sufB; Fe-S cluster assembly protein SufB
c_000000159813_59	K09013	K09013 sufC; Fe-S cluster assembly ATP-binding protein
c_000000159813_60	K09015	K09015 sufD; Fe-S cluster assembly protein SufD
c_000000159813_61	K11717	K11717 sufS; cysteine desulfurase / selenocysteine lyase [EC:2.8.1.7 4.4.1.16]
c_000000159813_62	K04488	K04488 iscU, nifU; nitrogen fixation protein NifU and related proteins
c_000000159813_63
c_000000159813_64	K00016	K00016 LDH, ldh; L-lactate dehydrogenase [EC:1.1.1.27]
c_000000159813_65
c_000000159813_66
c_000000159813_67
c_000000159813_68
c_000000159813_69	K01956	K01956 carA, CPA1; carbamoyl-phosphate synthase small subunit [EC:6.3.5.5]
c_000000159813_70	K01955	K01955 carB, CPA2; carbamoyl-phosphate synthase large subunit [EC:6.3.5.5]
c_000000159813_71	K00609	K00609 pyrB, PYR2; aspartate carbamoyltransferase catalytic subunit [EC:2.1.3.2]
c_000000159813_72	K02823	K02823 pyrDII; dihydroorotate dehydrogenase electron transfer subunit
c_000000159813_73	K17828	K17828 pyrDI; dihydroorotate dehydrogenase (NAD+) catalytic subunit [EC:1.3.1.14]
c_000000159813_74	K01591	K01591 pyrF; orotidine-5'-phosphate decarboxylase [EC:4.1.1.23]
c_000000159813_75	K01465	K01465 URA4, pyrC; dihydroorotase [EC:3.5.2.3]
c_000000159813_76	K00762	K00762 pyrE; orotate phosphoribosyltransferase [EC:2.4.2.10]
c_000000159813_77	K00789	K00789 metK, MAT; S-adenosylmethionine synthetase [EC:2.5.1.6]
c_000000159813_78
c_000000159813_79
c_000000159813_80	K05592	K05592 deaD, cshA; ATP-dependent RNA helicase DeaD [EC:3.6.4.13]
c_000000159813_81
c_000000159813_82	K00075	K00075 murB; UDP-N-acetylmuramate dehydrogenase [EC:1.3.1.98]
c_000000159813_83
c_000000159813_84	K01972	K01972 E6.5.1.2, ligA, ligB; DNA ligase (NAD+) [EC:6.5.1.2]
c_000000159813_85
c_000000159813_86	K02563	K02563 murG; UDP-N-acetylglucosamine--N-acetylmuramyl-(pentapeptide) pyrophosphoryl-undecaprenol N-acetylglucosamine transferase [EC:2.4.1.227]
c_000000159813_87
c_000000159813_88	K06942	K06942 ychF; ribosome-binding ATPase
c_000000159813_89
c_000000159813_90	K07257	K07257 spsF; spore coat polysaccharide biosynthesis protein SpsF
c_000000159813_91
c_000000159813_92
c_000000159813_93	K08591	K08591 plsY; acyl phosphate:glycerol-3-phosphate acyltransferase [EC:2.3.1.275]
c_000000159813_94	K01879	K01879 glyS; glycyl-tRNA synthetase beta chain [EC:6.1.1.14]
c_000000159813_95
c_000000159813_96
c_000000159813_97	K04565	K04565 SOD1; superoxide dismutase, Cu-Zn family [EC:1.15.1.1]
c_000000159813_98
c_000000159813_99	K01624	K01624 FBA, fbaA; fructose-bisphosphate aldolase, class II [EC:4.1.2.13]
c_000000159813_100
c_000000159813_101	K01914	K01914 asnA; aspartate--ammonia ligase [EC:6.3.1.1]
c_000000159813_102	K06993	K06993 K06993; ribonuclease H-related protein
c_000000159813_103	K02372	K02372 fabZ; 3-hydroxyacyl-[acyl-carrier-protein] dehydratase [EC:4.2.1.59]
c_000000159813_104	K00645	K00645 fabD, MCAT, MCT1; [acyl-carrier-protein] S-malonyltransferase [EC:2.3.1.39]
c_000000159813_105
c_000000159813_106	K01092	K01092 E3.1.3.25, IMPA, suhB; myo-inositol-1(or 4)-monophosphatase [EC:3.1.3.25]
c_000000159813_107	K02744	K02744 agaF; N-acetylgalactosamine PTS system EIIA component [EC:2.7.1.-]
c_000000159813_108
c_000000159813_109	K16371	K16371 gatZ-kbaZ; D-tagatose-1,6-bisphosphate aldolase subunit GatZ/KbaZ
c_000000159813_110	K02082	K02082 agaS; D-galactosamine 6-phosphate deaminase/isomerase [EC:3.5.99.-]
c_000000159813_111	K02745	K02745 agaV; N-acetylgalactosamine PTS system EIIB component [EC:2.7.1.-]
c_000000159813_112	K02746	K02746 agaW; N-acetylgalactosamine PTS system EIIC component
c_000000159813_113	K02747	K02747 agaE; N-acetylgalactosamine PTS system EIID component
c_000000159813_114	K01443	K01443 nagA, AMDHD2; N-acetylglucosamine-6-phosphate deacetylase [EC:3.5.1.25]
c_000000159813_115
c_000000159813_116
c_000000159813_117
c_000000159813_118
c_000000159813_119	K00558	K00558 DNMT1, dcm; DNA (cytosine-5)-methyltransferase 1 [EC:2.1.1.37]
c_000000159813_120
c_000000159813_121
c_000000159813_122
c_000000159813_123
c_000000159813_124
c_000000159813_125	K00600	K00600 glyA, SHMT; glycine hydroxymethyltransferase [EC:2.1.2.1]
c_000000159813_126
c_000000159813_127	K03524	K03524 birA; BirA family transcriptional regulator, biotin operon repressor / biotin---[acetyl-CoA-carboxylase] ligase [EC:6.3.4.15]
c_000000159813_128	K01142	K01142 E3.1.11.2, xthA; exodeoxyribonuclease III [EC:3.1.11.2]
c_000000159813_129
c_000000159813_130	K01881	K01881 PARS, proS; prolyl-tRNA synthetase [EC:6.1.1.15]
c_000000159813_131
c_000000159813_132	K00995	K00995 pgsA, PGS1; CDP-diacylglycerol---glycerol-3-phosphate 3-phosphatidyltransferase [EC:2.7.8.5]
c_000000159813_133	K14441	K14441 rimO; ribosomal protein S12 methylthiotransferase [EC:2.8.4.4]
c_000000159813_134
c_000000159813_135
c_000000159813_136	K03559	K03559 exbD; biopolymer transport protein ExbD
c_000000159813_137
c_000000159813_138	K16899	K16899 addB; ATP-dependent helicase/nuclease subunit B [EC:5.6.2.4 3.1.-.-]
c_000000159813_139	K12410	K12410 npdA; NAD-dependent deacetylase [EC:2.3.1.286]
c_000000159813_140	K01866	K01866 YARS, tyrS; tyrosyl-tRNA synthetase [EC:6.1.1.1]
c_000000159813_141
c_000000191453_1
c_000000024476_1
c_000000024476_2	K06213	K06213 mgtE; magnesium transporter
c_000000024476_3	K01000	K01000 mraY; phospho-N-acetylmuramoyl-pentapeptide-transferase [EC:2.7.8.13]
c_000000024476_4	K07560	K07560 dtd, DTD; D-aminoacyl-tRNA deacylase [EC:3.1.1.96]
c_000000024476_5
c_000000024476_6	K03308	K03308 TC.NSS; neurotransmitter:Na+ symporter, NSS family
c_000000024476_7
c_000000024476_8
c_000000024476_9
c_000000024476_10
c_000000024476_11	K03424	K03424 tatD; TatD DNase family protein [EC:3.1.21.-]
c_000000024476_12
c_000000024476_13
c_000000024476_14	K00677	K00677 lpxA; UDP-N-acetylglucosamine acyltransferase [EC:2.3.1.129]
c_000000024476_15
c_000000024476_16
c_000000024476_17	K05946	K05946 tagA, tarA; N-acetylglucosaminyldiphosphoundecaprenol N-acetyl-beta-D-mannosaminyltransferase [EC:2.4.1.187]
c_000000024476_18	K14742	K14742 tsaB; tRNA threonylcarbamoyladenosine biosynthesis protein TsaB
c_000000024476_19	K08316	K08316 rsmD; 16S rRNA (guanine966-N2)-methyltransferase [EC:2.1.1.171]
c_000000024476_20	K09903	K09903 pyrH; uridylate kinase [EC:2.7.4.22]
c_000000024476_21
c_000000024476_22	K09761	K09761 rsmE; 16S rRNA (uracil1498-N3)-methyltransferase [EC:2.1.1.193]
c_000000024476_23	K07447	K07447 ruvX; putative pre-16S rRNA nuclease [EC:3.1.-.-]
c_000000024476_24	K00748	K00748 lpxB; lipid-A-disaccharide synthase [EC:2.4.1.182]
c_000000024476_25
c_000000087078_1
c_000000143779_1
c_000000143779_2
c_000000143779_3
c_000000143779_4	K02791	K02791 malX; maltose/glucose PTS system EIICB component [EC:2.7.1.199 2.7.1.208]
c_000000143779_5	K12267	K12267 msrAB; peptide methionine sulfoxide reductase msrA/msrB [EC:1.8.4.11 1.8.4.12]
c_000000143779_6
c_000000143779_7	K02469	K02469 gyrA; DNA gyrase subunit A [EC:5.6.2.2]
c_000000143779_8
c_000000143779_9	K03707	K03707 tenA; thiaminase (transcriptional activator TenA) [EC:3.5.99.2]
c_000000143779_10	K01950	K01950 E6.3.5.1, NADSYN1, QNS1, nadE; NAD+ synthase (glutamine-hydrolysing) [EC:6.3.5.1]
c_000000143779_11	K00942	K00942 gmk, GUK1; guanylate kinase [EC:2.7.4.8]
c_000000143779_12
c_000000143779_13	K03685	K03685 rnc, DROSHA, RNT1; ribonuclease III [EC:3.1.26.3]
c_000000143779_14	K09458	K09458 fabF, OXSM, CEM1; 3-oxoacyl-[acyl-carrier-protein] synthase II [EC:2.3.1.179]
c_000000143779_15	K00059	K00059 fabG, OAR1; 3-oxoacyl-[acyl-carrier protein] reductase [EC:1.1.1.100]
c_000000143779_16
c_000000143779_17
c_000000143779_18	K00648	K00648 fabH; 3-oxoacyl-[acyl-carrier-protein] synthase III [EC:2.3.1.180]
c_000000143779_19	K03621	K03621 plsX; phosphate acyltransferase [EC:2.3.1.274]
c_000000143779_20	K02911	K02911 RP-L32, MRPL32, rpmF; large subunit ribosomal protein L32
c_000000143779_21
c_000000143779_22
c_000000143779_23
c_000000143779_24
c_000000143779_25	K00969	K00969 nadD; nicotinate-nucleotide adenylyltransferase [EC:2.7.7.18]
c_000000143779_26
c_000000143779_27
c_000000143779_28
c_000000143779_29	K03723	K03723 mfd; transcription-repair coupling factor (superfamily II helicase) [EC:5.6.2.4]
c_000000143779_30	K03497	K03497 parB, spo0J; ParB family transcriptional regulator, chromosome partitioning protein
c_000000143779_31	K03496	K03496 parA, soj; chromosome partitioning protein
c_000000143779_32
c_000000143779_33	K01992	K01992 ABC-2.P; ABC-2 type transport system permease protein
c_000000143779_34	K01990	K01990 ABC-2.A; ABC-2 type transport system ATP-binding protein
c_000000143779_35
c_000000143779_36
c_000000143779_37
c_000000143779_38	K07025	K07025 K07025; putative hydrolase of the HAD superfamily
c_000000143779_39
c_000000143779_40	K17838	K17838 oxa; beta-lactamase class D [EC:3.5.2.6]
c_000000143779_41	K03596	K03596 lepA; GTP-binding protein LepA
c_000000143779_42
c_000000143779_43
c_000000143779_44	K03086	K03086 rpoD; RNA polymerase primary sigma factor
c_000000143779_45	K02316	K02316 dnaG; DNA primase [EC:2.7.7.101]
c_000000143779_46
c_000000143779_47
c_000000143779_48
c_000000143779_49
c_000000143779_50
c_000000143779_51
c_000000143779_52	K09118	K09118 K09118; uncharacterized protein
c_000000143779_53
c_000000143779_54
c_000000143779_55
c_000000143779_56	K01876	K01876 DARS2, aspS; aspartyl-tRNA synthetase [EC:6.1.1.12]
c_000000143779_57	K07454	K07454 K07454; putative restriction endonuclease
c_000000143779_58	K00558	K00558 DNMT1, dcm; DNA (cytosine-5)-methyltransferase 1 [EC:2.1.1.37]
c_000000143779_59	K03977	K03977 engA, der; GTPase
c_000000143779_60	K03564	K03564 BCP, PRXQ, DOT5; thioredoxin-dependent peroxiredoxin [EC:1.11.1.24]
c_000000143779_61	K00973	K00973 rfbA, rmlA, rffH; glucose-1-phosphate thymidylyltransferase [EC:2.7.7.24]
c_000000143779_62
c_000000143779_63	K03529	K03529 smc; chromosome segregation protein
c_000000143779_64
c_000000143779_65
c_000000143779_66	K03928	K03928 yvaK; carboxylesterase [EC:3.1.1.1]
c_000000143779_67	K04096	K04096 smf; DNA processing protein
c_000000143779_68
c_000000143779_69
c_000000143779_70	K06287	K06287 yhdE; nucleoside triphosphate pyrophosphatase [EC:3.6.1.-]
c_000000143779_71	K03501	K03501 gidB, rsmG; 16S rRNA (guanine527-N7)-methyltransferase [EC:2.1.1.170]
c_000000143779_72
c_000000143779_73
c_000000143779_74	K03218	K03218 rlmB; 23S rRNA (guanosine2251-2'-O)-methyltransferase [EC:2.1.1.185]
c_000000143779_75
c_000000143779_76	K06180	K06180 rluD; 23S rRNA pseudouridine1911/1915/1917 synthase [EC:5.4.99.23]
c_000000143779_77
c_000000143779_78	K02835	K02835 prfA, MTRF1, MRF1; peptide chain release factor 1
c_000000143779_79
c_000000143779_80	K00134	K00134 GAPDH, gapA; glyceraldehyde 3-phosphate dehydrogenase (phosphorylating) [EC:1.2.1.12]
c_000000143779_81
c_000000143779_82
c_000000143779_83	K07504	K07504 K07504; predicted type IV restriction endonuclease
c_000000143779_84	K00927	K00927 PGK, pgk; phosphoglycerate kinase [EC:2.7.2.3]
c_000000143779_85
c_000000143779_86
c_000000143779_87
c_000000143779_88
c_000000143779_89	K09805	K09805 K09805; uncharacterized protein
c_000000143779_90	K01803	K01803 TPI, tpiA; triosephosphate isomerase (TIM) [EC:5.3.1.1]
c_000000143779_91
c_000000143779_92	K00962	K00962 pnp, PNPT1; polyribonucleotide nucleotidyltransferase [EC:2.7.7.8]
c_000000143779_93
c_000000143779_94
c_000000143779_95	K01304	K01304 pcp; pyroglutamyl-peptidase [EC:3.4.19.3]
c_000000143779_96
c_000000143779_97
c_000000143779_98	K02956	K02956 RP-S15, MRPS15, rpsO; small subunit ribosomal protein S15
c_000000143779_99	K11753	K11753 ribF; riboflavin kinase / FMN adenylyltransferase [EC:2.7.1.26 2.7.7.2]
c_000000143779_100	K03980	K03980 murJ, mviN; putative peptidoglycan lipid II flippase
c_000000143779_101	K00625	K00625 pta; phosphate acetyltransferase [EC:2.3.1.8]
c_000000143779_102	K06973	K06973 K06973; uncharacterized protein
c_000000143779_103	K00954	K00954 E2.7.7.3A, coaD, kdtB; pantetheine-phosphate adenylyltransferase [EC:2.7.7.3]
c_000000143779_104
c_000000143779_105
c_000000143779_106	K02340	K02340 holA; DNA polymerase III subunit delta [EC:2.7.7.7]
c_000000143779_107	K01023	K01023 assT; arylsulfate sulfotransferase [EC:2.8.2.22]
c_000000143779_108
c_000000143779_109	K01868	K01868 TARS, thrS; threonyl-tRNA synthetase [EC:6.1.1.3]
c_000000143779_110
c_000000143779_111	K00759	K00759 APRT, apt; adenine phosphoribosyltransferase [EC:2.4.2.7]
c_000000143779_112	K00380	K00380 cysJ; sulfite reductase (NADPH) flavoprotein alpha-component [EC:1.8.1.2]
c_000000143779_113
c_000000143779_114
c_000000143779_115
c_000000143779_116
c_000000143779_117	K02238	K02238 comEC; competence protein ComEC
c_000000143779_118	K10773	K10773 NTHL1, nth; endonuclease III [EC:3.2.2.- 4.2.99.18]
c_000000143779_119
c_000000143779_120
c_000000143779_121
c_000000143779_122
c_000000143779_123
c_000000143779_124
c_000000143779_125	K02806	K02806 ptsN; nitrogen PTS system EIIA component [EC:2.7.1.-]
c_000000143779_126	K01872	K01872 AARS, alaS; alanyl-tRNA synthetase [EC:6.1.1.7]
c_000000143779_127	K03498	K03498 trkH, trkG, ktrB, ktrD; trk/ktr system potassium uptake protein
c_000000143779_128	K02078	K02078 acpP; acyl carrier protein
c_000000143779_129
c_000000143779_130	K03665	K03665 hflX; GTPase
c_000000143779_131
c_000000143779_132
c_000000143779_133
c_000000143779_134	K03408	K03408 cheW; purine-binding chemotaxis protein CheW
c_000000143779_135	K11751	K11751 ushA; 5'-nucleotidase / UDP-sugar diphosphatase [EC:3.1.3.5 3.6.1.45]
c_000000143779_136
c_000000143779_137
c_000000143779_138
c_000000143779_139	K06959	K06959 tex; protein Tex
c_000000143779_140
c_000000143779_141	K09815	K09815 znuA; zinc transport system substrate-binding protein
c_000000143779_142
c_000000143779_143
c_000000143779_144
c_000000143779_145
c_000000143779_146
c_000000143779_147
c_000000143779_148	K03292	K03292 TC.GPH; glycoside/pentoside/hexuronide:cation symporter, GPH family
c_000000143779_149	K01195	K01195 uidA, GUSB; beta-glucuronidase [EC:3.2.1.31]
c_000000143779_150
c_000000143779_151	K01812	K01812 uxaC; glucuronate isomerase [EC:5.3.1.12]
c_000000143779_152	K01686	K01686 uxuA; mannonate dehydratase [EC:4.2.1.8]
c_000000143779_153
c_000000143779_154	K01783	K01783 rpe, RPE; ribulose-phosphate 3-epimerase [EC:5.1.3.1]
c_000000143779_155
c_000000143779_156	K00604	K00604 MTFMT, fmt; methionyl-tRNA formyltransferase [EC:2.1.2.9]
c_000000143779_157	K01462	K01462 PDF, def; peptide deformylase [EC:3.5.1.88]
c_000000143779_158	K00566	K00566 mnmA, trmU; tRNA-uridine 2-sulfurtransferase [EC:2.8.1.13]
c_000000143779_159
c_000000143779_160
c_000000064306_1
c_000000064306_2	K00873	K00873 PK, pyk; pyruvate kinase [EC:2.7.1.40]
c_000000064306_3
c_000000064306_4
c_000000064306_5
c_000000064306_6
c_000000064306_7
c_000000064306_8
c_000000064306_9
c_000000064306_10
c_000000064306_11	K07317	K07317 K07317; adenine-specific DNA-methyltransferase [EC:2.1.1.72]
c_000000064306_12
c_000000064306_13
c_000000064306_14
c_000000064306_15
c_000000064306_16
c_000000064306_17
c_000000064306_18	K02564	K02564 nagB, GNPDA; glucosamine-6-phosphate deaminase [EC:3.5.99.6]
c_000000064306_19
c_000000064306_20
c_000000064306_21
c_000000064306_22
c_000000064306_23
c_000000064306_24
c_000000064306_25
c_000000064306_26
c_000000064306_27
c_000000064306_28
c_000000064306_29
c_000000064306_30
c_000000064306_31
c_000000064306_32
c_000000064306_33
c_000000064306_34	K06903	K06903 K06903; uncharacterized protein
c_000000064306_35
c_000000064306_36
c_000000064306_37
c_000000064306_38
c_000000064306_39
c_000000064306_40
c_000000064306_41
c_000000064306_42
c_000000064306_43
c_000000064306_44
c_000000064306_45
c_000000064306_46
c_000000064306_47
c_000000064306_48
c_000000064306_49
c_000000064306_50
c_000000064306_51
c_000000064306_52
c_000000064306_53
c_000000064306_54
c_000000064306_55
c_000000064306_56
c_000000064306_57	K01232	K01232 glvA; maltose-6'-phosphate glucosidase [EC:3.2.1.122]
c_000000064306_58	K02750	K02750 glvC, malP, aglA; alpha-glucoside PTS system EIICB component [EC:2.7.1.208 2.7.1.-]
c_000000064306_59	K00615	K00615 E2.2.1.1, tktA, tktB; transketolase [EC:2.2.1.1]
c_000000064306_60	K00615	K00615 E2.2.1.1, tktA, tktB; transketolase [EC:2.2.1.1]
c_000000064306_61	K02030	K02030 ABC.PA.S; polar amino acid transport system substrate-binding protein
c_000000064306_62	K02029	K02029 ABC.PA.P; polar amino acid transport system permease protein
c_000000064306_63
c_000000064306_64	K01571	K01571 oadA; oxaloacetate decarboxylase (Na+ extruding) subunit alpha [EC:7.2.4.2]
c_000000064306_65
c_000000064306_66	K23351	K23351 gcdC, mmdC; glutaconyl-CoA/methylmalonyl-CoA decarboxylase subunit gamma
c_000000064306_67	K20509	K20509 madB, oadB, gcdB, mmdB; carboxybiotin decarboxylase [EC:7.2.4.1]
c_000000064306_68	K23356	K23356 trmB; HTH-type transcriptional regulator, sugar sensing transcriptional regulator
c_000000064306_69
c_000000064306_70
c_000000064306_71
c_000000064306_72	K03545	K03545 tig; trigger factor
c_000000064306_73
c_000000064306_74	K03657	K03657 uvrD, pcrA; ATP-dependent DNA helicase UvrD/PcrA [EC:5.6.2.4]
c_000000064306_75
c_000000064306_76
c_000000064306_77	K07001	K07001 K07001; NTE family protein
c_000000064306_78	K05366	K05366 mrcA; penicillin-binding protein 1A [EC:2.4.1.129 3.4.16.4]
c_000000064306_79
c_000000064306_80	K03565	K03565 recX; regulatory protein
c_000000064306_81	K00057	K00057 gpsA; glycerol-3-phosphate dehydrogenase (NAD(P)+) [EC:1.1.1.94]
c_000000064306_82	K03060	K03060 rpoZ; DNA-directed RNA polymerase subunit omega [EC:2.7.7.6]
c_000000064306_83	K00791	K00791 miaA, TRIT1; tRNA dimethylallyltransferase [EC:2.5.1.75]
c_000000064306_84
c_000000064306_85
c_000000064306_86	K00655	K00655 plsC; 1-acyl-sn-glycerol-3-phosphate acyltransferase [EC:2.3.1.51]
c_000000064306_87	K05896	K05896 scpA; segregation and condensation protein A
c_000000064306_88	K06024	K06024 scpB; segregation and condensation protein B
c_000000064306_89
c_000000064306_90	K00527	K00527 rtpR; ribonucleoside-triphosphate reductase (thioredoxin) [EC:1.17.4.2]
c_000000064306_91
c_000000064306_92	K03544	K03544 clpX, CLPX; ATP-dependent Clp protease ATP-binding subunit ClpX
c_000000064306_93	K01358	K01358 clpP, CLPP; ATP-dependent Clp protease, protease subunit [EC:3.4.21.92]
c_000000064306_94	K09005	K09005 K09005; uncharacterized protein
c_000000064306_95
c_000000064306_96
c_000000064306_97	K06881	K06881 nrnA; bifunctional oligoribonuclease and PAP phosphatase NrnA [EC:3.1.3.7 3.1.13.3]
c_000000064306_98	K02834	K02834 rbfA; ribosome-binding factor A
c_000000064306_99	K02519	K02519 infB, MTIF2; translation initiation factor IF-2
c_000000016373_1
c_000000016373_2	K03551	K03551 ruvB; holliday junction DNA helicase RuvB [EC:5.6.2.4]
c_000000016373_3	K01928	K01928 murE; UDP-N-acetylmuramoyl-L-alanyl-D-glutamate--2,6-diaminopimelate ligase [EC:6.3.2.13]
c_000000016373_4
c_000000016373_5
c_000000016373_6
c_000000016373_7
c_000000016373_8
c_000000016373_9
c_000000016373_10	K07714	K07714 atoC; two-component system, NtrC family, response regulator AtoC
c_000000016373_11	K01925	K01925 murD; UDP-N-acetylmuramoylalanine--D-glutamate ligase [EC:6.3.2.9]
c_000000016373_12	K12340	K12340 tolC, bepC, cyaE, raxC, sapF, rsaF, hasF; outer membrane protein
c_000000016373_13	K03585	K03585 acrA, mexA, adeI, smeD, mtrC, cmeA; membrane fusion protein, multidrug efflux system
c_000000016373_14
c_000000016373_15
c_000000016373_16
c_000000016373_17	K02004	K02004 ABC.CD.P; putative ABC transport system permease protein
c_000000016373_18	K02003	K02003 ABC.CD.A; putative ABC transport system ATP-binding protein
c_000000016373_19
c_000000016373_20
c_000000016373_21
c_000000016373_22
c_000000016373_23	K03474	K03474 pdxJ; pyridoxine 5-phosphate synthase [EC:2.6.99.2]
c_000000016373_24	K03495	K03495 gidA, mnmG, MTO1; tRNA uridine 5-carboxymethylaminomethyl modification enzyme
c_000000016373_25
c_000000016373_26
c_000000016373_27	K02968	K02968 RP-S20, rpsT; small subunit ribosomal protein S20
c_000000016373_28	K05788	K05788 ihfB, himD; integration host factor subunit beta
c_000000016373_29
c_000000016373_30	K07082	K07082 K07082; UPF0755 protein
c_000000016373_31	K06204	K06204 dksA; DnaK suppressor protein
c_000000016373_32	K02899	K02899 RP-L27, MRPL27, rpmA; large subunit ribosomal protein L27
c_000000016373_33
c_000000016373_34	K02888	K02888 RP-L21, MRPL21, rplU; large subunit ribosomal protein L21
c_000000016373_35	K07391	K07391 comM; magnesium chelatase family protein
c_000000016373_36	K12247	K12247 cstII, cstIII; alpha-2,3 sialyltransferase [EC:2.4.3.-]
c_000000016373_37
c_000000016373_38	K03168	K03168 topA; DNA topoisomerase I [EC:5.6.2.1]
c_000000016373_39
c_000000016373_40
c_000000016373_41	K04077	K04077 groEL, HSPD1; chaperonin GroEL [EC:5.6.1.7]
c_000000016373_42
c_000000016373_43	K02338	K02338 dnaN; DNA polymerase III subunit beta [EC:2.7.7.7]
c_000000016373_44	K06189	K06189 corC, tlyC; hemolysin (HlyC) family protein
c_000000016373_45	K03787	K03787 surE; 5'/3'-nucleotidase [EC:3.1.3.5 3.1.3.6]
c_000000016373_46
c_000000016373_47
c_000000016373_48	K09766	K09766 K09766; uncharacterized protein
c_000000016373_49	K06153	K06153 bacA; undecaprenyl-diphosphatase [EC:3.6.1.27]
c_000000016373_50	K03466	K03466 ftsK, spoIIIE; DNA segregation ATPase FtsK/SpoIIIE, S-DNA-T family
c_000000016373_51	K03979	K03979 obgE, cgtA, MTG2; GTPase [EC:3.6.5.-]
c_000000016373_52	K01520	K01520 dut, DUT; dUTP diphosphatase [EC:3.6.1.23]
c_000000016373_53	K03722	K03722 dinG; ATP-dependent DNA helicase DinG [EC:5.6.2.3]
c_000000016373_54
c_000000016373_55
c_000000016373_56
c_000000016373_57
c_000000016373_58	K04763	K04763 xerD; integrase/recombinase XerD
c_000000016373_59	K04749	K04749 rsbV; anti-sigma B factor antagonist
c_000000016373_60
c_000000016373_61	K03438	K03438 mraW, rsmH; 16S rRNA (cytosine1402-N4)-methyltransferase [EC:2.1.1.199]
c_000000016373_62
c_000000016373_63
c_000000016373_64	K01674	K01674 cah; carbonic anhydrase [EC:4.2.1.1]
c_000000016373_65	K03835	K03835 mtr; tryptophan-specific transport protein
c_000000016373_66	K02996	K02996 RP-S9, MRPS9, rpsI; small subunit ribosomal protein S9
c_000000016373_67	K02871	K02871 RP-L13, MRPL13, rplM; large subunit ribosomal protein L13
c_000000016373_68	K17686	K17686 copA, ctpA, ATP7; P-type Cu+ transporter [EC:7.2.2.8]
c_000000016373_69
c_000000016373_70
c_000000016373_71
c_000000016373_72
c_000000016373_73
c_000000016373_74
c_000000016373_75	K09022	K09022 ridA, tdcF, RIDA; 2-iminobutanoate/2-iminopropanoate deaminase [EC:3.5.99.10]
c_000000016373_76
c_000000016373_77
c_000000016373_78
c_000000016373_79
c_000000016373_80	K03703	K03703 uvrC; excinuclease ABC subunit C
c_000000016373_81	K03547	K03547 sbcD, mre11; DNA repair protein SbcD/Mre11
c_000000016373_82	K03386	K03386 PRDX2_4, ahpC; peroxiredoxin 2/4 [EC:1.11.1.24]
c_000000016373_83	K03387	K03387 ahpF; NADH-dependent peroxiredoxin subunit F [EC:1.8.1.-]
c_000000016373_84
c_000000016373_85
c_000000016373_86	K07023	K07023 YGK1, HDDC2; 5'-deoxynucleotidase [EC:3.1.3.89]
c_000000016373_87
c_000000016373_88	K03575	K03575 mutY; A/G-specific adenine glycosylase [EC:3.2.2.31]
c_000000016373_89	K02959	K02959 RP-S16, MRPS16, rpsP; small subunit ribosomal protein S16
c_000000016373_90	K02860	K02860 rimM; 16S rRNA processing protein RimM
c_000000016373_91	K00554	K00554 trmD; tRNA (guanine37-N1)-methyltransferase [EC:2.1.1.228]
c_000000016373_92	K02884	K02884 RP-L19, MRPL19, rplS; large subunit ribosomal protein L19
c_000000016373_93	K03470	K03470 rnhB; ribonuclease HII [EC:3.1.26.4]
c_000000016373_94
c_000000016373_95
c_000000016373_96
c_000000016373_97
c_000000016373_98
c_000000016373_99	K02528	K02528 ksgA; 16S rRNA (adenine1518-N6/adenine1519-N6)-dimethyltransferase [EC:2.1.1.182]
c_000000016373_100
c_000000016373_101	K06173	K06173 truA, PUS1; tRNA pseudouridine38-40 synthase [EC:5.4.99.12]
c_000000016373_102	K02313	K02313 dnaA; chromosomal replication initiator protein
c_000000016373_103	K02435	K02435 gatC, GATC; aspartyl-tRNA(Asn)/glutamyl-tRNA(Gln) amidotransferase subunit C [EC:6.3.5.6 6.3.5.7]
c_000000016373_104	K03439	K03439 trmB, METTL1, TRM8; tRNA (guanine-N7-)-methyltransferase [EC:2.1.1.33]
c_000000016373_105
c_000000016373_106
c_000000099609_1
c_000000099609_2	K06927	K06927 DPH6; diphthine-ammonia ligase [EC:6.3.1.14]
c_000000099609_3	K02036	K02036 pstB; phosphate transport system ATP-binding protein [EC:7.3.2.1]
c_000000099609_4	K02038	K02038 pstA; phosphate transport system permease protein
c_000000099609_5	K02037	K02037 pstC; phosphate transport system permease protein
c_000000099609_6	K02040	K02040 pstS; phosphate transport system substrate-binding protein
c_000000099609_7	K02040	K02040 pstS; phosphate transport system substrate-binding protein
c_000000099609_8
c_000000099609_9
c_000000099609_10
c_000000099609_11	K07316	K07316 mod; adenine-specific DNA-methyltransferase [EC:2.1.1.72]
c_000000099609_12
c_000000099609_13
c_000000099609_14	K03687	K03687 GRPE; molecular chaperone GrpE
c_000000099609_15	K04043	K04043 dnaK, HSPA9; molecular chaperone DnaK
c_000000099609_16	K03686	K03686 dnaJ; molecular chaperone DnaJ
c_000000099609_17	K05837	K05837 rodA, mrdB; rod shape determining protein RodA
c_000000099609_18	K05515	K05515 mrdA; penicillin-binding protein 2 [EC:3.4.16.4]
c_000000099609_19	K19405	K19405 mcsB; protein arginine kinase [EC:2.7.14.1]
c_000000099609_20	K19411	K19411 mcsA; protein arginine kinase activator
c_000000099609_21
c_000000099609_22
c_000000070984_1
c_000000070984_2
c_000000070984_3	K02986	K02986 RP-S4, rpsD; small subunit ribosomal protein S4
c_000000070984_4	K02337	K02337 dnaE; DNA polymerase III subunit alpha [EC:2.7.7.7]
c_000000070984_5	K03783	K03783 punA, PNP; purine-nucleoside phosphorylase [EC:2.4.2.1]
c_000000070984_6
c_000000070984_7
c_000000070984_8	K03408	K03408 cheW; purine-binding chemotaxis protein CheW
c_000000070984_9
c_000000070984_10	K11085	K11085 msbA; ATP-binding cassette, subfamily B, bacterial MsbA [EC:7.5.2.6]
c_000000070984_11	K03497	K03497 parB, spo0J; ParB family transcriptional regulator, chromosome partitioning protein
c_000000070984_12
c_000000070984_13
c_000000070984_14
c_000000070984_15	K01448	K01448 amiABC; N-acetylmuramoyl-L-alanine amidase [EC:3.5.1.28]
c_000000070984_16	K03525	K03525 coaX; type III pantothenate kinase [EC:2.7.1.33]
c_000000070984_17	K02434	K02434 gatB, PET112; aspartyl-tRNA(Asn)/glutamyl-tRNA(Gln) amidotransferase subunit B [EC:6.3.5.6 6.3.5.7]
c_000000070984_18
c_000000028901_1
c_000000028901_2	K03496	K03496 parA, soj; chromosome partitioning protein
c_000000028901_3
c_000000028901_4
c_000000028901_5
c_000000028901_6
c_000000028901_7
c_000000028901_8
c_000000028901_9
c_000000028901_10
c_000000028901_11
c_000000028901_12
c_000000028901_13
c_000000028901_14
c_000000028901_15
c_000000028901_16
c_000000028901_17
c_000000028901_18
c_000000028901_19
c_000000028901_20
c_000000028901_21
c_000000028901_22
c_000000028901_23
c_000000028901_24
c_000000028901_25	K08640	K08640 E3.4.17.14; zinc D-Ala-D-Ala carboxypeptidase [EC:3.4.17.14]
c_000000028901_26
c_000000028901_27
# organism2(AC_MYC01)
c_000000087942_1
c_000000087942_2	K00558	K00558 DNMT1, dcm; DNA (cytosine-5)-methyltransferase 1 [EC:2.1.1.37]
c_000000087942_3
c_000000192260_1
c_000000192260_2
c_000000192260_3
c_000000192260_4
c_000000048004_1
c_000000048004_2	K07586	K07586 ygaC; uncharacterized protein
c_000000048004_3	K03439	K03439 trmB, METTL1, TRM8; tRNA (guanine-N7-)-methyltransferase [EC:2.1.1.33]
c_000000062889_1
c_000000062889_2
c_000000029391_1
c_000000029391_2
c_000000029391_3
c_000000029391_4	K01868	K01868 TARS, thrS; threonyl-tRNA synthetase [EC:6.1.1.3]
c_000000029391_5	K01867	K01867 WARS, trpS; tryptophanyl-tRNA synthetase [EC:6.1.1.2]
c_000000029391_6
c_000000121656_1
c_000000121656_2
c_000000047669_1
c_000000047669_2	K06023	K06023 hprK, ptsK; HPr kinase/phosphorylase [EC:2.7.11.- 2.7.4.-]
c_000000047669_3	K13292	K13292 lgt, umpA; phosphatidylglycerol---prolipoprotein diacylglyceryl transferase [EC:2.5.1.145]
c_000000047669_4	K00384	K00384 trxB, TRR; thioredoxin reductase (NADPH) [EC:1.8.1.9]
c_000000047669_5
c_000000047669_6	K03168	K03168 topA; DNA topoisomerase I [EC:5.6.2.1]
c_000000047669_7
c_000000047669_8	K01972	K01972 E6.5.1.2, ligA, ligB; DNA ligase (NAD+) [EC:6.5.1.2]
c_000000047669_9	K16785	K16785 ecfT; energy-coupling factor transport system permease protein
c_000000047669_10	K16787	K16787 ecfA2; energy-coupling factor transport system ATP-binding protein [EC:7.-.-.-]
c_000000047669_11	K16786	K16786 ecfA1; energy-coupling factor transport system ATP-binding protein [EC:7.-.-.-]
c_000000047669_12	K00761	K00761 upp, UPRT; uracil phosphoribosyltransferase [EC:2.4.2.9]
c_000000047669_13	K08316	K08316 rsmD; 16S rRNA (guanine966-N2)-methyltransferase [EC:2.1.1.171]
c_000000047669_14
c_000000047669_15
c_000000047669_16
c_000000047669_17
c_000000047669_18	K02078	K02078 acpP; acyl carrier protein
c_000000047669_19
c_000000047669_20
c_000000047669_21	K18672	K18672 dacA; diadenylate cyclase [EC:2.7.7.85]
c_000000140633_1
c_000000011897_1
c_000000011897_2
c_000000011897_3	K01869	K01869 LARS, leuS; leucyl-tRNA synthetase [EC:6.1.1.4]
c_000000011897_4	K01255	K01255 CARP, pepA; leucyl aminopeptidase [EC:3.4.11.1]
c_000000011897_5	K01255	K01255 CARP, pepA; leucyl aminopeptidase [EC:3.4.11.1]
c_000000011897_6
c_000000011897_7	K03110	K03110 ftsY; fused signal recognition particle receptor
c_000000011897_8	K09787	K09787 K09787; uncharacterized protein
c_000000011897_9	K09903	K09903 pyrH; uridylate kinase [EC:2.7.4.22]
c_000000011897_10	K02838	K02838 frr, MRRF, RRF; ribosome recycling factor
c_000000011897_11	K00981	K00981 E2.7.7.41, CDS1, CDS2, cdsA; phosphatidate cytidylyltransferase [EC:2.7.7.41]
c_000000011897_12	K03763	K03763 polC; DNA polymerase III subunit alpha, Gram-positive type [EC:2.7.7.7]
c_000000011897_13
c_000000011897_14	K01854	K01854 glf; UDP-galactopyranose mutase [EC:5.4.99.9]
c_000000011897_15	K06201	K06201 cutC; copper homeostasis protein
c_000000011897_16	K02564	K02564 nagB, GNPDA; glucosamine-6-phosphate deaminase [EC:3.5.99.6]
c_000000011897_17	K01443	K01443 nagA, AMDHD2; N-acetylglucosamine-6-phosphate deacetylase [EC:3.5.1.25]
c_000000011897_18	K00432	K00432 gpx, btuE, bsaA; glutathione peroxidase [EC:1.11.1.9]
c_000000011897_19	K03294	K03294 TC.APA; basic amino acid/polyamine antiporter, APA family
c_000000011897_20
c_000000011897_21	K00759	K00759 APRT, apt; adenine phosphoribosyltransferase [EC:2.4.2.7]
c_000000011897_22
c_000000166574_1
c_000000166574_2
c_000000109954_1
c_000000109954_2
c_000000123799_1
c_000000123799_2	K01223	K01223 E3.2.1.86B, bglA; 6-phospho-beta-glucosidase [EC:3.2.1.86]
c_000000123799_3
c_000000123799_4
c_000000123799_5
c_000000123799_6	K06881	K06881 nrnA; bifunctional oligoribonuclease and PAP phosphatase NrnA [EC:3.1.3.7 3.1.13.3]
c_000000123799_7	K01624	K01624 FBA, fbaA; fructose-bisphosphate aldolase, class II [EC:4.1.2.13]
c_000000123799_8	K01174	K01174 nuc; micrococcal nuclease [EC:3.1.31.1]
c_000000123799_9	K02909	K02909 RP-L31, rpmE; large subunit ribosomal protein L31
c_000000123799_10
c_000000123799_11	K09698	K09698 gltX; nondiscriminating glutamyl-tRNA synthetase [EC:6.1.1.24]
c_000000123799_12	K02835	K02835 prfA, MTRF1, MRF1; peptide chain release factor 1
c_000000123799_13	K02493	K02493 hemK, prmC, HEMK; release factor glutamine methyltransferase [EC:2.1.1.297]
c_000000123799_14	K00873	K00873 PK, pyk; pyruvate kinase [EC:2.7.1.40]
c_000000123799_15
c_000000123799_16	K01872	K01872 AARS, alaS; alanyl-tRNA synthetase [EC:6.1.1.7]
c_000000096211_1
c_000000076511_1	K07482	K07482 K07482; transposase, IS30 family
c_000000184605_1
c_000000184605_2
c_000000074082_1	K03701	K03701 uvrA; excinuclease ABC subunit A
c_000000074082_2
c_000000074082_3	K07566	K07566 tsaC, rimN, SUA5, YRDC; L-threonylcarbamoyladenylate synthase [EC:2.7.7.87]
c_000000074082_4	K01808	K01808 rpiB; ribose 5-phosphate isomerase B [EC:5.3.1.6]
c_000000074082_5
c_000000074082_6	K03699	K03699 tlyC; magnesium and cobalt exporter, CNNM family
c_000000074082_7	K02314	K02314 dnaB; replicative DNA helicase [EC:5.6.2.3]
c_000000074082_8	K02939	K02939 RP-L9, MRPL9, rplI; large subunit ribosomal protein L9
c_000000074082_9	K22927	K22927 gdpP; cyclic-di-AMP phosphodiesterase [EC:3.1.4.59]
c_000000074082_10	K02963	K02963 RP-S18, MRPS18, rpsR; small subunit ribosomal protein S18
c_000000074082_11	K03111	K03111 ssb; single-strand DNA-binding protein
c_000000074082_12	K02990	K02990 RP-S6, MRPS6, rpsF; small subunit ribosomal protein S6
c_000000074082_13	K03978	K03978 engB; GTP-binding protein
c_000000074082_14	K00954	K00954 E2.7.7.3A, coaD, kdtB; pantetheine-phosphate adenylyltransferase [EC:2.7.7.3]
c_000000074082_15
c_000000074082_16
c_000000074082_17
c_000000074082_18
c_000000074082_19
c_000000074082_20
c_000000074082_21	K02112	K02112 ATPF1B, atpD; F-type H+/Na+-transporting ATPase subunit beta [EC:7.1.2.2 7.2.2.1]
c_000000175880_1	K02906	K02906 RP-L3, MRPL3, rplC; large subunit ribosomal protein L3
c_000000175880_2	K02946	K02946 RP-S10, MRPS10, rpsJ; small subunit ribosomal protein S10
c_000000033677_1	K00558	K00558 DNMT1, dcm; DNA (cytosine-5)-methyltransferase 1 [EC:2.1.1.37]
c_000000033677_2
c_000000008524_1
c_000000008524_2	K23149	K23149 E3.1.1.104; 5-phospho-D-xylono-1,4-lactonase [EC:3.1.1.104]
c_000000008524_3
c_000000008524_4	K01265	K01265 map; methionyl aminopeptidase [EC:3.4.11.18]
c_000000008524_5	K00939	K00939 adk, AK; adenylate kinase [EC:2.7.4.3]
c_000000008524_6	K03076	K03076 secY; preprotein translocase subunit SecY
c_000000008524_7	K02876	K02876 RP-L15, MRPL15, rplO; large subunit ribosomal protein L15
c_000000008524_8	K02988	K02988 RP-S5, MRPS5, rpsE; small subunit ribosomal protein S5
c_000000112492_1
c_000000016364_1	K01990	K01990 ABC-2.A; ABC-2 type transport system ATP-binding protein
c_000000016364_2
c_000000016364_3
c_000000016364_4
c_000000016364_5
c_000000016364_6
c_000000016364_7	K07133	K07133 K07133; uncharacterized protein
c_000000016364_8
c_000000016364_9
c_000000016364_10
c_000000028715_1
c_000000028715_2	K10112	K10112 msmX, msmK, malK, sugC, ggtA, msiK; multiple sugar transport system ATP-binding protein [EC:7.5.2.-]
c_000000028715_3	K15772	K15772 ganQ, mdxG; arabinogalactan oligomer / maltooligosaccharide transport system permease protein
c_000000047663_1
c_000000047663_2	K02911	K02911 RP-L32, MRPL32, rpmF; large subunit ribosomal protein L32
c_000000047663_3	K03925	K03925 mraZ; transcriptional regulator MraZ
c_000000150287_1
c_000000150287_2	K07454	K07454 K07454; putative restriction endonuclease
c_000000150287_3
c_000000087572_1
c_000000087572_2
c_000000025922_1
c_000000025922_2	K02821	K02821 ulaC, sgaA; ascorbate PTS system EIIA or EIIAB component [EC:2.7.1.194]
c_000000025922_3
c_000000208415_1
c_000000208415_2	K02895	K02895 RP-L24, MRPL24, rplX; large subunit ribosomal protein L24
c_000000208415_3	K02874	K02874 RP-L14, MRPL14, rplN; large subunit ribosomal protein L14
c_000000208415_4	K02961	K02961 RP-S17, MRPS17, rpsQ; small subunit ribosomal protein S17
c_000000208415_5	K02904	K02904 RP-L29, rpmC; large subunit ribosomal protein L29
c_000000208415_6	K02878	K02878 RP-L16, MRPL16, rplP; large subunit ribosomal protein L16
c_000000208415_7	K02982	K02982 RP-S3, rpsC; small subunit ribosomal protein S3
c_000000208415_8	K02890	K02890 RP-L22, MRPL22, rplV; large subunit ribosomal protein L22
c_000000208415_9
c_000000208415_10	K02965	K02965 RP-S19, rpsS; small subunit ribosomal protein S19
c_000000016392_1
c_000000073653_1
c_000000073653_2
c_000000102122_1
c_000000008504_1
c_000000008504_2
c_000000206591_1	K09384	K09384 K09384; uncharacterized protein
c_000000206591_2
c_000000206591_3
c_000000059569_1
c_000000059569_2	K02036	K02036 pstB; phosphate transport system ATP-binding protein [EC:7.3.2.1]
c_000000059569_3
c_000000059569_4	K02959	K02959 RP-S16, MRPS16, rpsP; small subunit ribosomal protein S16
c_000000059569_5	K00554	K00554 trmD; tRNA (guanine37-N1)-methyltransferase [EC:2.1.1.228]
c_000000059569_6	K02884	K02884 RP-L19, MRPL19, rplS; large subunit ribosomal protein L19
c_000000059569_7	K00845	K00845 glk; glucokinase [EC:2.7.1.2]
c_000000059569_8
c_000000059569_9
c_000000059569_10
c_000000059569_11
c_000000059569_12
c_000000152241_1
c_000000152241_2
c_000000152241_3
c_000000152241_4
c_000000152241_5
c_000000038546_1
c_000000038546_2
c_000000043268_1
c_000000009596_1	K02111	K02111 ATPF1A, atpA; F-type H+/Na+-transporting ATPase subunit alpha [EC:7.1.2.2 7.2.2.1]
c_000000106727_1
c_000000068886_1
c_000000068886_2
c_000000068886_3
c_000000113198_1
c_000000113198_2
c_000000077311_1
c_000000077311_2	K03043	K03043 rpoB; DNA-directed RNA polymerase subunit beta [EC:2.7.7.6]
c_000000077311_3	K09762	K09762 whiA; cell division protein WhiA
c_000000077311_4
c_000000015173_1
c_000000015173_2
c_000000015173_3
c_000000015173_4
c_000000015173_5
c_000000018214_1
c_000000018214_2
c_000000117644_1	K00926	K00926 arcC; carbamate kinase [EC:2.7.2.2]
c_000000117644_2	K00611	K00611 OTC, argF, argI; ornithine carbamoyltransferase [EC:2.1.3.3]
c_000000117644_3	K01478	K01478 arcA; arginine deiminase [EC:3.5.3.6]
c_000000117644_4	K02899	K02899 RP-L27, MRPL27, rpmA; large subunit ribosomal protein L27
c_000000117644_5	K02888	K02888 RP-L21, MRPL21, rplU; large subunit ribosomal protein L21
c_000000117644_6	K12573	K12573 rnr, vacB; ribonuclease R [EC:3.1.13.1]
c_000000117644_7	K03075	K03075 secG; preprotein translocase subunit SecG
c_000000117644_8	K01876	K01876 DARS2, aspS; aspartyl-tRNA synthetase [EC:6.1.1.12]
c_000000117644_9	K01892	K01892 HARS, hisS; histidyl-tRNA synthetase [EC:6.1.1.21]
c_000000117644_10
c_000000133452_1	K08602	K08602 pepF, pepB; oligoendopeptidase F [EC:3.4.24.-]
c_000000133452_2
c_000000133452_3	K07056	K07056 rsmI; 16S rRNA (cytidine1402-2'-O)-methyltransferase [EC:2.1.1.198]
c_000000133452_4	K02341	K02341 holB; DNA polymerase III subunit delta' [EC:2.7.7.7]
c_000000133452_5	K00943	K00943 tmk, DTYMK; dTMP kinase [EC:2.7.4.9]
c_000000133452_6	K06187	K06187 recR; recombination protein RecR
c_000000133452_7	K09747	K09747 ebfC; nucleoid-associated protein EbfC
c_000000133452_8	K02343	K02343 dnaX; DNA polymerase III subunit gamma/tau [EC:2.7.7.7]
c_000000133452_9	K01893	K01893 NARS, asnS; asparaginyl-tRNA synthetase [EC:6.1.1.22]
c_000000133452_10
c_000000133452_11
c_000000133452_12
c_000000061780_1
c_000000007921_1
c_000000007921_2
c_000000192474_1
c_000000192474_2	K02621	K02621 parC; topoisomerase IV subunit A [EC:5.6.2.2]
c_000000192474_3
c_000000104333_1
c_000000104333_2
c_000000104333_3
c_000000104333_4
c_000000104333_5
c_000000104333_6
c_000000104333_7	K01154	K01154 hsdS; type I restriction enzyme, S subunit [EC:3.1.21.3]
c_000000104333_8	K04763	K04763 xerD; integrase/recombinase XerD
c_000000104333_9	K01154	K01154 hsdS; type I restriction enzyme, S subunit [EC:3.1.21.3]
c_000000104333_10
c_000000104333_11	K03427	K03427 hsdM; type I restriction enzyme M protein [EC:2.1.1.72]
c_000000023638_1	K03573	K03573 mutH; DNA mismatch repair protein MutH
c_000000108658_1
c_000000108658_2
c_000000108658_3
c_000000108658_4
c_000000108658_5
c_000000108658_6
c_000000108658_7	K06223	K06223 dam; DNA adenine methylase [EC:2.1.1.72]
c_000000108658_8
c_000000108658_9
c_000000108658_10	K02342	K02342 dnaQ; DNA polymerase III subunit epsilon [EC:2.7.7.7]
c_000000108658_11	K01243	K01243 mtnN, mtn, pfs; adenosylhomocysteine nucleosidase [EC:3.2.2.9]
c_000000108658_12	K00969	K00969 nadD; nicotinate-nucleotide adenylyltransferase [EC:2.7.7.18]
c_000000108658_13
c_000000125030_1
c_000000125030_2
c_000000125030_3
c_000000074854_1
c_000000077499_1
c_000000077499_2	K00057	K00057 gpsA; glycerol-3-phosphate dehydrogenase (NAD(P)+) [EC:1.1.1.94]
c_000000169705_1
c_000000169705_2
c_000000075565_1
c_000000075565_2
c_000000075565_3
c_000000075565_4
c_000000075565_5
c_000000075565_6
c_000000075565_7
c_000000075565_8
c_000000033591_1	K02112	K02112 ATPF1B, atpD; F-type H+/Na+-transporting ATPase subunit beta [EC:7.1.2.2 7.2.2.1]
c_000000033591_2	K02111	K02111 ATPF1A, atpA; F-type H+/Na+-transporting ATPase subunit alpha [EC:7.1.2.2 7.2.2.1]
c_000000033591_3
c_000000033591_4
c_000000033591_5
c_000000033591_6
c_000000033591_7	K06890	K06890 K06890; uncharacterized protein
c_000000033591_8
c_000000033591_9	K00760	K00760 hprT, hpt, HPRT1; hypoxanthine phosphoribosyltransferase [EC:2.4.2.8]
c_000000033591_10	K03624	K03624 greA; transcription elongation factor GreA
c_000000033591_11
c_000000033591_12
c_000000033591_13	K04043	K04043 dnaK, HSPA9; molecular chaperone DnaK
c_000000033591_14
c_000000033591_15	K03705	K03705 hrcA; heat-inducible transcriptional repressor
c_000000033591_16	K11085	K11085 msbA; ATP-binding cassette, subfamily B, bacterial MsbA [EC:7.5.2.6]
c_000000183541_1
c_000000183541_2	K01881	K01881 PARS, proS; prolyl-tRNA synthetase [EC:6.1.1.15]
c_000000183541_3
c_000000183541_4	K02601	K02601 nusG; transcription termination/antitermination protein NusG
c_000000183541_5
c_000000183541_6
c_000000183541_7	K03218	K03218 rlmB; 23S rRNA (guanosine2251-2'-O)-methyltransferase [EC:2.1.1.185]
c_000000183541_8	K01883	K01883 CARS, cysS; cysteinyl-tRNA synthetase [EC:6.1.1.16]
c_000000183541_9
c_000000183541_10
c_000000183541_11	K11144	K11144 dnaI; primosomal protein DnaI
c_000000183541_12	K03702	K03702 uvrB; excinuclease ABC subunit B
c_000000165853_1	K01153	K01153 hsdR; type I restriction enzyme, R subunit [EC:3.1.21.3]
c_000000201811_1	K00558	K00558 DNMT1, dcm; DNA (cytosine-5)-methyltransferase 1 [EC:2.1.1.37]
c_000000058135_1
c_000000125962_1	K20118	K20118 ptsG, glcA, glcB; glucose PTS system EIICBA or EIICB component [EC:2.7.1.199]
c_000000125962_2
c_000000125962_3	K02313	K02313 dnaA; chromosomal replication initiator protein
c_000000125962_4	K02914	K02914 RP-L34, MRPL34, rpmH; large subunit ribosomal protein L34
c_000000125962_5	K03536	K03536 rnpA; ribonuclease P protein component [EC:3.1.26.5]
c_000000125962_6
c_000000099964_1
c_000000035809_1
c_000000035809_2	K01887	K01887 RARS, argS; arginyl-tRNA synthetase [EC:6.1.1.19]
c_000000035809_3
c_000000035809_4
c_000000035809_5	K06925	K06925 tsaE; tRNA threonylcarbamoyladenosine biosynthesis protein TsaE
c_000000035809_6
c_000000035809_7
c_000000132966_1
c_000000172752_1
c_000000172752_2	K00691	K00691 mapA; maltose phosphorylase [EC:2.4.1.8]
c_000000172752_3
c_000000172752_4	K20265	K20265 gadC; glutamate:GABA antiporter
c_000000172752_5	K22330	K22330 tyrDC; tyrosine decarboxylase [EC:4.1.1.25]
c_000000172752_6	K20265	K20265 gadC; glutamate:GABA antiporter
c_000000172752_7
c_000000172752_8
c_000000079395_1
c_000000079395_2	K06147	K06147 ABCB-BAC; ATP-binding cassette, subfamily B, bacterial
c_000000079395_3	K06147	K06147 ABCB-BAC; ATP-binding cassette, subfamily B, bacterial
c_000000079395_4	K01870	K01870 IARS, ileS; isoleucyl-tRNA synthetase [EC:6.1.1.5]
c_000000079395_5	K04096	K04096 smf; DNA processing protein
c_000000079395_6
c_000000030573_1	K01409	K01409 OSGEP, KAE1, QRI7; N6-L-threonylcarbamoyladenine synthase [EC:2.3.1.234]
c_000000030573_2	K06901	K06901 pbuG, azgA, ghxP, ghxQ, adeQ; adenine/guanine/hypoxanthine permease
c_000000030573_3	K02867	K02867 RP-L11, MRPL11, rplK; large subunit ribosomal protein L11
c_000000030573_4	K02863	K02863 RP-L1, MRPL1, rplA; large subunit ribosomal protein L1
c_000000030573_5	K07240	K07240 chrA; chromate transporter
c_000000030573_6	K07240	K07240 chrA; chromate transporter
c_000000030573_7
c_000000030573_8	K07335	K07335 bmpA, bmpB, tmpC; basic membrane protein A and related proteins
c_000000030573_9	K23537	K23537 nupA; general nucleoside transport system ATP-binding protein
c_000000064873_1
c_000000064873_2
c_000000115489_1
c_000000115489_2
c_000000115489_3	K09963	K09963 K09963; uncharacterized protein
c_000000115489_4	K02759	K02759 celC, chbA; cellobiose PTS system EIIA component [EC:2.7.1.196 2.7.1.205]
c_000000115489_5
c_000000115489_6	K02761	K02761 celB, chbC; cellobiose PTS system EIIC component
c_000000115489_7
c_000000115489_8
c_000000115489_9
c_000000115489_10	K02470	K02470 gyrB; DNA gyrase subunit B [EC:5.6.2.2]
c_000000115489_11
c_000000115489_12
c_000000149987_1	K00558	K00558 DNMT1, dcm; DNA (cytosine-5)-methyltransferase 1 [EC:2.1.1.37]
c_000000149987_2
c_000000094775_1	K03427	K03427 hsdM; type I restriction enzyme M protein [EC:2.1.1.72]
c_000000094775_2
c_000000055865_1	K04083	K04083 hslO; molecular chaperone Hsp33
c_000000055865_2	K00600	K00600 glyA, SHMT; glycine hydroxymethyltransferase [EC:2.1.2.1]
c_000000057955_1	K03438	K03438 mraW, rsmH; 16S rRNA (cytosine1402-N4)-methyltransferase [EC:2.1.1.199]
c_000000057955_2
c_000000057955_3	K03531	K03531 ftsZ; cell division protein FtsZ
c_000000057955_4
c_000000057955_5	K01874	K01874 MARS, metG; methionyl-tRNA synthetase [EC:6.1.1.10]
c_000000018304_1	K03217	K03217 yidC, spoIIIJ, OXA1, ccfA; YidC/Oxa1 family membrane protein insertase
c_000000018304_2	K06147	K06147 ABCB-BAC; ATP-binding cassette, subfamily B, bacterial
c_000000062289_1	K12111	K12111 ebgA; evolved beta-galactosidase subunit alpha [EC:3.2.1.23]
c_000000062289_2	K01784	K01784 galE, GALE; UDP-glucose 4-epimerase [EC:5.1.3.2]
c_000000062289_3	K00849	K00849 galK; galactokinase [EC:2.7.1.6]
c_000000062289_4	K00965	K00965 galT, GALT; UDPglucose--hexose-1-phosphate uridylyltransferase [EC:2.7.7.12]
c_000000062289_5
c_000000062289_6	K01835	K01835 pgm; phosphoglucomutase [EC:5.4.2.2]
c_000000062289_7	K00134	K00134 GAPDH, gapA; glyceraldehyde 3-phosphate dehydrogenase (phosphorylating) [EC:1.2.1.12]
c_000000062289_8	K03700	K03700 recU; recombination protein U
c_000000062289_9	K03530	K03530 hupB; DNA-binding protein HU-beta
c_000000062289_10	K03977	K03977 engA, der; GTPase
c_000000062289_11	K00945	K00945 cmk; CMP/dCMP kinase [EC:2.7.4.25]
c_000000062289_12
c_000000062289_13	K03686	K03686 dnaJ; molecular chaperone DnaJ
c_000000062289_14
c_000000062289_15	K00997	K00997 acpS; holo-[acyl-carrier protein] synthase [EC:2.7.8.7]
c_000000062289_16	K00655	K00655 plsC; 1-acyl-sn-glycerol-3-phosphate acyltransferase [EC:2.3.1.51]
c_000000062289_17	K05896	K05896 scpA; segregation and condensation protein A
c_000000062289_18	K06024	K06024 scpB; segregation and condensation protein B
c_000000062289_19	K06179	K06179 rluC; 23S rRNA pseudouridine955/2504/2580 synthase [EC:5.4.99.24]
c_000000062289_20	K02435	K02435 gatC, GATC; aspartyl-tRNA(Asn)/glutamyl-tRNA(Gln) amidotransferase subunit C [EC:6.3.5.6 6.3.5.7]
c_000000062289_21	K02433	K02433 gatA, QRSL1; aspartyl-tRNA(Asn)/glutamyl-tRNA(Gln) amidotransferase subunit A [EC:6.3.5.6 6.3.5.7]
c_000000062289_22	K02434	K02434 gatB, PET112; aspartyl-tRNA(Asn)/glutamyl-tRNA(Gln) amidotransferase subunit B [EC:6.3.5.6 6.3.5.7]
c_000000062289_23	K07058	K07058 K07058; membrane protein
c_000000062289_24	K03070	K03070 secA; preprotein translocase subunit SecA [EC:7.4.2.8]
c_000000062289_25	K03545	K03545 tig; trigger factor
c_000000062289_26
c_000000083069_1
c_000000083069_2	K00850	K00850 pfkA, PFK; 6-phosphofructokinase 1 [EC:2.7.1.11]
c_000000083069_3	K01803	K01803 TPI, tpiA; triosephosphate isomerase (TIM) [EC:5.3.1.1]
c_000000083069_4
c_000000083069_5	K01783	K01783 rpe, RPE; ribulose-phosphate 3-epimerase [EC:5.1.3.1]
c_000000083069_6	K06949	K06949 rsgA, engC; ribosome biogenesis GTPase / thiamine phosphate phosphatase [EC:3.6.1.- 3.1.3.100]
c_000000083069_7	K12132	K12132 prkC, stkP; eukaryotic-like serine/threonine-protein kinase [EC:2.7.11.1]
c_000000083069_8	K20074	K20074 prpC, phpP; PPM family protein phosphatase [EC:3.1.3.16]
c_000000083069_9	K00942	K00942 gmk, GUK1; guanylate kinase [EC:2.7.4.8]
c_000000083069_10	K03581	K03581 recD; exodeoxyribonuclease V alpha subunit [EC:3.1.11.5]
c_000000083069_11	K01056	K01056 PTH1, PTRH1, pth, spoVC; peptidyl-tRNA hydrolase, PTH1 family [EC:3.1.1.29]
c_000000083069_12	K04075	K04075 tilS, mesJ; tRNA(Ile)-lysidine synthase [EC:6.3.4.19]
c_000000083069_13	K03798	K03798 ftsH, hflB; cell division protease FtsH [EC:3.4.24.-]
c_000000083069_14	K01839	K01839 deoB; phosphopentomutase [EC:5.4.2.7]
c_000000083069_15
c_000000083069_16	K02986	K02986 RP-S4, rpsD; small subunit ribosomal protein S4
c_000000174208_1
c_000000174208_2	K07447	K07447 ruvX; putative pre-16S rRNA nuclease [EC:3.1.-.-]
c_000000174208_3	K01872	K01872 AARS, alaS; alanyl-tRNA synthetase [EC:6.1.1.7]
c_000000139220_1
c_000000139220_2	K09976	K09976 K09976; uncharacterized protein
c_000000139220_3
c_000000139220_4	K03495	K03495 gidA, mnmG, MTO1; tRNA uridine 5-carboxymethylaminomethyl modification enzyme
c_000000139220_5	K02834	K02834 rbfA; ribosome-binding factor A
c_000000139220_6	K02519	K02519 infB, MTIF2; translation initiation factor IF-2
c_000000139220_7	K07742	K07742 ylxR; uncharacterized protein
c_000000139220_8	K02600	K02600 nusA; transcription termination/antitermination protein NusA
c_000000139220_9	K09748	K09748 rimP; ribosome maturation factor RimP
c_000000139220_10
c_000000054129_1	K03106	K03106 SRP54, ffh; signal recognition particle subunit SRP54 [EC:3.6.5.4]
c_000000054129_2
c_000000054129_3	K04763	K04763 xerD; integrase/recombinase XerD
c_000000054129_4
c_000000054129_5
c_000000054129_6
c_000000056125_1	K23537	K23537 nupA; general nucleoside transport system ATP-binding protein
c_000000056125_2	K23535	K23535 nupB; general nucleoside transport system permease protein
c_000000056125_3	K23536	K23536 nupC; general nucleoside transport system permease protein
c_000000056125_4
c_000000056125_5	K07030	K07030 fakA; fatty acid kinase [EC:2.7.2.18]
c_000000056125_6	K03621	K03621 plsX; phosphate acyltransferase [EC:2.3.1.274]
c_000000056125_7	K03685	K03685 rnc, DROSHA, RNT1; ribonuclease III [EC:3.1.26.3]
c_000000056125_8	K03529	K03529 smc; chromosome segregation protein
c_000000056125_9	K01914	K01914 asnA; aspartate--ammonia ligase [EC:6.3.1.1]
c_000000056125_10
c_000000014375_1
c_000000014375_2	K00857	K00857 tdk, TK; thymidine kinase [EC:2.7.1.21]
c_000000014375_3
c_000000196651_1	K01507	K01507 ppa; inorganic pyrophosphatase [EC:3.6.1.1]
c_000000196651_2
c_000000196651_3
c_000000072918_1	K03436	K03436 fruR2, fruR; DeoR family transcriptional regulator, fructose operon transcriptional repressor
c_000000072918_2	K02770	K02770 fruA; fructose PTS system EIIBC or EIIC component [EC:2.7.1.202]
c_000000072918_3	K00882	K00882 fruK; 1-phosphofructokinase [EC:2.7.1.56]
c_000000072918_4	K01507	K01507 ppa; inorganic pyrophosphatase [EC:3.6.1.1]
c_000000076750_1	K21993	K21993 fdhC; formate transporter
c_000000076750_2
c_000000076750_3	K02902	K02902 RP-L28, MRPL28, rpmB; large subunit ribosomal protein L28
c_000000076750_4	K00615	K00615 E2.2.1.1, tktA, tktB; transketolase [EC:2.2.1.1]
c_000000076750_5
c_000000076750_6	K03475	K03475 ulaA, sgaT; ascorbate PTS system EIIC component
c_000000076750_7	K02822	K02822 ulaB, sgaB; ascorbate PTS system EIIB component [EC:2.7.1.194]
c_000000076750_8	K02821	K02821 ulaC, sgaA; ascorbate PTS system EIIA or EIIAB component [EC:2.7.1.194]
c_000000076750_9	K03784	K03784 deoD; purine-nucleoside phosphorylase [EC:2.4.2.1]
c_000000076750_10	K00756	K00756 pdp; pyrimidine-nucleoside phosphorylase [EC:2.4.2.2]
c_000000076750_11	K01619	K01619 deoC, DERA; deoxyribose-phosphate aldolase [EC:4.1.2.4]
c_000000076750_12	K06147	K06147 ABCB-BAC; ATP-binding cassette, subfamily B, bacterial
c_000000076750_13	K06147	K06147 ABCB-BAC; ATP-binding cassette, subfamily B, bacterial
c_000000076750_14	K02358	K02358 tuf, TUFM; elongation factor Tu
c_000000076750_15	K01689	K01689 ENO, eno; enolase [EC:4.2.1.11]
c_000000076750_16	K00789	K00789 metK, MAT; S-adenosylmethionine synthetase [EC:2.5.1.6]
c_000000076750_17	K00604	K00604 MTFMT, fmt; methionyl-tRNA formyltransferase [EC:2.1.2.9]
c_000000076750_18
c_000000076750_19
c_000000076750_20
c_000000076750_21	K02469	K02469 gyrA; DNA gyrase subunit A [EC:5.6.2.2]
c_000000206741_1
c_000000206741_2
c_000000075923_1
c_000000075923_2
c_000000075923_3
c_000000075923_4
c_000000048868_1
c_000000048868_2	K02113	K02113 ATPF1D, atpH; F-type H+-transporting ATPase subunit delta
c_000000048868_3	K02109	K02109 ATPF0B, atpF; F-type H+-transporting ATPase subunit b
c_000000048868_4	K02110	K02110 ATPF0C, atpE; F-type H+-transporting ATPase subunit c
c_000000048868_5	K02108	K02108 ATPF0A, atpB; F-type H+-transporting ATPase subunit a
c_000000048868_6
c_000000048868_7	K03152	K03152 thiJ; protein deglycase [EC:3.5.1.124]
c_000000048868_8	K06131	K06131 clsA_B; cardiolipin synthase A/B [EC:2.7.8.-]
c_000000048868_9	K06213	K06213 mgtE; magnesium transporter
c_000000017990_1	K20118	K20118 ptsG, glcA, glcB; glucose PTS system EIICBA or EIICB component [EC:2.7.1.199]
c_000000017990_2
c_000000017990_3
c_000000017990_4
c_000000017990_5	K03596	K03596 lepA; GTP-binding protein LepA
c_000000017990_6
c_000000017990_7
c_000000017990_8	K03657	K03657 uvrD, pcrA; ATP-dependent DNA helicase UvrD/PcrA [EC:5.6.2.4]
c_000000022729_1
c_000000022729_2	K03931	K03931 ygjK; glucosidase [EC:3.2.1.-]
c_000000022729_3	K12574	K12574 rnj; ribonuclease J [EC:3.1.-.-]
c_000000022729_4	K01462	K01462 PDF, def; peptide deformylase [EC:3.5.1.88]
c_000000022729_5	K01875	K01875 SARS, serS; seryl-tRNA synthetase [EC:6.1.1.11]
c_000000022729_6	K01990	K01990 ABC-2.A; ABC-2 type transport system ATP-binding protein
c_000000022729_7
c_000000022729_8	K03525	K03525 coaX; type III pantothenate kinase [EC:2.7.1.33]
c_000000022729_9
c_000000022729_10
c_000000022729_11	K04567	K04567 KARS, lysS; lysyl-tRNA synthetase, class II [EC:6.1.1.6]
c_000000022729_12
c_000000022729_13
c_000000022729_14	K02503	K02503 HINT1, hinT, hit; histidine triad (HIT) family protein
c_000000022729_15
c_000000022729_16
c_000000022729_17
c_000000022729_18	K02003	K02003 ABC.CD.A; putative ABC transport system ATP-binding protein
c_000000022729_19
c_000000022729_20	K03501	K03501 gidB, rsmG; 16S rRNA (guanine527-N7)-methyltransferase [EC:2.1.1.170]
c_000000022729_21	K00948	K00948 PRPS, prsA; ribose-phosphate pyrophosphokinase [EC:2.7.6.1]
c_000000022729_22
c_000000022729_23	K02528	K02528 ksgA; 16S rRNA (adenine1518-N6/adenine1519-N6)-dimethyltransferase [EC:2.1.1.182]
c_000000022729_24	K03424	K03424 tatD; TatD DNase family protein [EC:3.1.21.-]
c_000000022729_25	K03650	K03650 mnmE, trmE, MSS1; tRNA modification GTPase [EC:3.6.-.-]
c_000000022729_26	K06942	K06942 ychF; ribosome-binding ATPase
c_000000022729_27	K03215	K03215 rumA; 23S rRNA (uracil1939-C5)-methyltransferase [EC:2.1.1.190]
c_000000022729_28	K03584	K03584 recO; DNA repair protein RecO (recombination protein O)
c_000000022729_29
c_000000022729_30
c_000000022729_31	K01810	K01810 GPI, pgi; glucose-6-phosphate isomerase [EC:5.3.1.9]
c_000000022729_32	K02338	K02338 dnaN; DNA polymerase III subunit beta [EC:2.7.7.7]
c_000000022729_33	K14761	K14761 ybcJ; ribosome-associated protein
c_000000022729_34
c_000000043436_1
c_000000043436_2	K03151	K03151 thiI; tRNA uracil 4-sulfurtransferase [EC:2.8.1.4]
c_000000043436_3
c_000000043436_4	K07335	K07335 bmpA, bmpB, tmpC; basic membrane protein A and related proteins
c_000000050407_1	K01937	K01937 pyrG, CTPS; CTP synthase [EC:6.3.4.2]
c_000000050407_2	K01809	K01809 manA, MPI; mannose-6-phosphate isomerase [EC:5.3.1.8]
c_000000050407_3
c_000000123094_1
c_000000123094_2	K01873	K01873 VARS, valS; valyl-tRNA synthetase [EC:6.1.1.9]
c_000000123094_3
c_000000123094_4
c_000000123094_5	K15583	K15583 oppD; oligopeptide transport system ATP-binding protein
c_000000123094_6	K15582	K15582 oppC; oligopeptide transport system permease protein
c_000000123094_7	K15581	K15581 oppB; oligopeptide transport system permease protein
c_000000123094_8
c_000000180547_1
c_000000180547_2
c_000000180547_3
c_000000025323_1	K01208	K01208 cd, ma, nplT; cyclomaltodextrinase / maltogenic alpha-amylase / neopullulanase [EC:3.2.1.54 3.2.1.133 3.2.1.135]
c_000000025323_2
c_000000025323_3	K02956	K02956 RP-S15, MRPS15, rpsO; small subunit ribosomal protein S15
c_000000025323_4	K11753	K11753 ribF; riboflavin kinase / FMN adenylyltransferase [EC:2.7.1.26 2.7.7.2]
c_000000025323_5	K03177	K03177 truB, PUS4, TRUB1; tRNA pseudouridine55 synthase [EC:5.4.99.25]
c_000000025323_6
c_000000025323_7	K03101	K03101 lspA; signal peptidase II [EC:3.4.23.36]
c_000000025323_8	K00763	K00763 pncB, NAPRT1; nicotinate phosphoribosyltransferase [EC:6.3.4.21]
c_000000025323_9	K03499	K03499 trkA, ktrA, ktrC; trk/ktr system potassium uptake protein
c_000000025323_10	K03498	K03498 trkH, trkG, ktrB, ktrD; trk/ktr system potassium uptake protein
c_000000025323_11
c_000000025323_12
c_000000025323_13	K01338	K01338 lon; ATP-dependent Lon protease [EC:3.4.21.53]
c_000000025323_14	K00995	K00995 pgsA, PGS1; CDP-diacylglycerol---glycerol-3-phosphate 3-phosphatidyltransferase [EC:2.7.8.5]
c_000000025323_15
c_000000025323_16
c_000000025323_17	K02238	K02238 comEC; competence protein ComEC
c_000000025323_18
c_000000025323_19	K01874	K01874 MARS, metG; methionyl-tRNA synthetase [EC:6.1.1.10]
c_000000041821_1
c_000000041821_2
c_000000041821_3	K00940	K00940 ndk, NME; nucleoside-diphosphate kinase [EC:2.7.4.6]
c_000000041821_4
c_000000041821_5
c_000000017927_1
c_000000165690_1	K02919	K02919 RP-L36, MRPL36, rpmJ; large subunit ribosomal protein L36
c_000000165690_2	K02952	K02952 RP-S13, rpsM; small subunit ribosomal protein S13
c_000000165690_3	K02948	K02948 RP-S11, MRPS11, rpsK; small subunit ribosomal protein S11
c_000000165690_4	K03040	K03040 rpoA; DNA-directed RNA polymerase subunit alpha [EC:2.7.7.6]
c_000000165690_5	K02879	K02879 RP-L17, MRPL17, rplQ; large subunit ribosomal protein L17
c_000000165690_6
c_000000165690_7
c_000000165690_8
c_000000097102_1
c_000000097102_2
c_000000097102_3
c_000000039055_1
c_000000039055_2
c_000000039055_3	K03077	K03077 araD, ulaF, sgaE, sgbE; L-ribulose-5-phosphate 4-epimerase [EC:5.1.3.4]
c_000000039055_4	K03079	K03079 ulaE, sgaU, sgbU; L-ribulose-5-phosphate 3-epimerase [EC:5.1.3.22]
c_000000039055_5	K03078	K03078 ulaD, sgaH, sgbH; 3-dehydro-L-gulonate-6-phosphate decarboxylase [EC:4.1.1.85]
c_000000039055_6	K02821	K02821 ulaC, sgaA; ascorbate PTS system EIIA or EIIAB component [EC:2.7.1.194]
c_000000039055_7	K02822	K02822 ulaB, sgaB; ascorbate PTS system EIIB component [EC:2.7.1.194]
c_000000039055_8	K03475	K03475 ulaA, sgaT; ascorbate PTS system EIIC component
c_000000044852_1
c_000000047146_1
c_000000047146_2
c_000000047146_3
c_000000047146_4
c_000000047146_5
c_000000048523_1
c_000000048523_2
c_000000048523_3
c_000000090679_1
c_000000090679_2
[truncated: 1,538 more rows]
