# Supplementary material for: The gut microbiome of farmed Arctic char (Salvelinus alpinus) is shaped by feeding stage and nutrient presence
Source: FEMS Microbes. 2024 Apr 23;5:xtae011. doi: 10.1093/femsmc/xtae011 (PMC11092275; doi:10.1093/femsmc/xtae011)
Supplement: xtae011_Supplemental_Files [file xtae011_supplemental_files.zip › Supplemental_Table_S3.xlsx]

## Sheet: Tabelle1
Supplemental Table S3: FISH probes used in this study.
Probe	[Lable]sequence	Target	Comments
EUB338	[A488]GCTGCCTCCCGTAGGAGT	All bacteria
MYC542	[Cy3]TTCCGGATAACGCTTGTG	Mycoplasma sp.
MYC629	[Cy3]GTCAGTATCCAGAGCGGG	Mycoplasma sp.
RUM1447	[Cy3]GACGTCCCCCGTAAACGG	unclassified Ruminococcaceae
BRV1455	[Cy3]CTCCCTAATAAGCCCCTT	Brevinema sp.	Did not show any signal!
